# Supplementary material for: Deciphering glutamine metabolism patterns for malignancy and tumor microenvironment in clear cell renal cell carcinoma
Source: Clin Exp Med. 2024 Jul 6;24(1):152. doi: 10.1007/s10238-024-01390-4 (PMC11227463; doi:10.1007/s10238-024-01390-4)
Supplement: Supplementary file 4 — Supplementary file4 (XLSX 638 KB) [file 10238_2024_1390_MOESM4_ESM.xlsx]

## Sheet: S1
Table S1: Clinical baseline information of ccRCC patients analyzed in this study.
Id	Database	Futime	Type	Fustat	Age	Gender	T	M	N	Grade	Stage
C3L-00004	CPTAC	384	Tumor	0	72	Male	T3	M0	Unknown	G3	Stage III
C3L-00010	CPTAC	704	Tumor	0	30	Male	T1	M0	N0	G3	Stage I
C3L-00011	CPTAC	241	Tumor	1	63	Female	T3	M1	Unknown	G4	Stage IV
C3L-00026	CPTAC	719	Tumor	0	65	Female	T1	M0	Unknown	G3	Stage I
C3L-00079	CPTAC	274	Tumor	1	49	Male	T3	M0	N1	G3	Stage III
C3L-00088	CPTAC	694	Tumor	1	72	Male	T3	M0	Unknown	G2	Stage III
C3L-00096	CPTAC	71	Tumor	1	52	Male	T3	M1	N0	G4	Stage IV
C3L-00097	CPTAC	716	Tumor	0	59	Male	T1	M0	Unknown	G2	Stage I
C3L-00103	CPTAC	737	Tumor	0	56	Male	T3	M0	N0	G3	Stage III
C3L-00360	CPTAC	672	Tumor	0	72	Male	T2	M0	Unknown	G3	Stage II
C3L-00369	CPTAC	91	Tumor	1	89	Male	T3	Unknown	Unknown	G2	Stage III
C3L-00416	CPTAC	608	Tumor	0	62	Male	T3	Unknown	Unknown	G4	Stage III
C3L-00418	CPTAC	630	Tumor	0	56	Female	T3	M0	Unknown	G2	Stage III
C3L-00447	CPTAC	671	Tumor	0	35	Male	T1	M0	Unknown	G3	Stage I
C3L-00448	CPTAC	701	Tumor	0	66	Male	T1	M0	Unknown	G2	Stage I
C3L-00561	CPTAC	708	Tumor	0	50	Male	T3	M0	N0	G4	Stage III
C3L-00581	CPTAC	704	Tumor	0	52	Male	T2	M0	Unknown	G2	Stage II
C3L-00583	CPTAC	301	Tumor	0	55	Male	T1	M0	Unknown	G3	Stage I
C3L-00606	CPTAC	672	Tumor	0	75	Female	T3	M0	N0	G3	Stage III
C3L-00607	CPTAC	727	Tumor	0	66	Male	T3	Unknown	Unknown	G3	Stage III
C3L-00610	CPTAC	723	Tumor	0	57	Female	T1	Unknown	Unknown	G3	Stage I
C3L-00765	CPTAC	587	Tumor	0	61	Female	T1	Unknown	Unknown	G2	Stage I
C3L-00766	CPTAC	266	Tumor	0	57	Female	T1	Unknown	Unknown	G2	Stage I
C3L-00790	CPTAC	441	Tumor	0	44	Male	T1	Unknown	Unknown	G2	Stage I
C3L-00791	CPTAC	707	Tumor	0	76	Male	T1	Unknown	N1	G3	Stage III
C3L-00792	CPTAC	700	Tumor	0	90	Female	T2	Unknown	Unknown	G3	Stage II
C3L-00796	CPTAC	333	Tumor	0	67	Male	T1	Unknown	Unknown	G2	Stage I
C3L-00799	CPTAC	495	Tumor	0	41	Male	T1	Unknown	Unknown	G2	Stage I
C3L-00800	CPTAC	343	Tumor	0	41	Male	T1	Unknown	Unknown	G2	Stage I
C3L-00812	CPTAC	2	Tumor	0	74	Male	T1	Unknown	Unknown	G2	Stage I
C3L-00813	CPTAC	5	Tumor	0	61	Male	T3	Unknown	Unknown	G3	Stage III
C3L-00814	CPTAC	15	Tumor	0	83	Male	T1	Unknown	Unknown	G2	Stage I
C3L-00817	CPTAC	670	Tumor	0	80	Male	T1	Unknown	Unknown	G2	Stage I
C3L-00902	CPTAC	609	Tumor	0	69	Female	T1	M0	Unknown	G1	Stage I
C3L-00907	CPTAC	693	Tumor	0	55	Male	T1	Unknown	Unknown	G2	Stage I
C3L-00908	CPTAC	648	Tumor	0	60	Female	T2	Unknown	Unknown	G3	Stage II
C3L-00910	CPTAC	681	Tumor	0	75	Female	T1	M0	Unknown	G3	Stage I
C3L-00917	CPTAC	684	Tumor	0	37	Male	T1	M0	Unknown	G3	Stage I
C3L-01281	CPTAC	685	Tumor	0	66	Male	T3	M1	Unknown	G4	Stage IV
C3L-01283	CPTAC	673	Tumor	0	37	Male	T1	M0	Unknown	G3	Stage I
C3L-01286	CPTAC	698	Tumor	0	58	Male	T3	M0	Unknown	G3	Stage III
C3L-01287	CPTAC	630	Tumor	1	60	Male	T3	M1	Unknown	G4	Stage IV
C3L-01288	CPTAC	703	Tumor	0	70	Female	T1	M0	Unknown	G1	Stage I
C3L-01302	CPTAC	55	Tumor	1	71	Female	T3	M0	N0	G4	Stage III
C3L-01313	CPTAC	674	Tumor	0	63	Male	T3	Unknown	Unknown	G4	Stage III
C3L-01352	CPTAC	232	Tumor	0	76	Female	T1	Unknown	Unknown	G2	Stage I
C3L-01553	CPTAC	384	Tumor	0	59	Male	T1	Unknown	Unknown	G2	Stage I
C3L-01603	CPTAC	690	Tumor	0	63	Male	T1	Unknown	Unknown	G2	Stage I
C3L-01607	CPTAC	646	Tumor	0	83	Male	T3	Unknown	Unknown	G3	Stage III
C3L-01836	CPTAC	426	Tumor	0	47	Male	T1	Unknown	Unknown	G3	Stage I
C3L-01861	CPTAC	701	Tumor	0	57	Male	T1	Unknown	Unknown	G3	Stage I
C3L-01882	CPTAC	350	Tumor	0	48	Male	T1	M0	N0	G2	Stage I
C3L-01885	CPTAC	342	Tumor	0	67	Male	T1	M0	Unknown	G2	Stage I
C3N-00168	CPTAC	826	Tumor	0	47	Male	T1	M0	N0	G3	Stage I
C3N-00177	CPTAC	841	Tumor	0	52	Male	T3	M0	N0	G2	Stage III
C3N-00194	CPTAC	208	Tumor	0	51	Female	T2	Unknown	Unknown	G3	Stage IV
C3N-00242	CPTAC	624	Tumor	0	69	Male	T1	Unknown	Unknown	G2	Stage I
C3N-00244	CPTAC	728	Tumor	0	46	Male	T1	Unknown	Unknown	G2	Stage I
C3N-00246	CPTAC	700	Tumor	0	44	Male	T1	Unknown	Unknown	G2	Stage I
C3N-00305	CPTAC	765	Tumor	0	60	Female	T1	Unknown	Unknown	G1	Stage I
C3N-00310	CPTAC	759	Tumor	0	84	Male	T3	Unknown	Unknown	G2	Stage III
C3N-00312	CPTAC	759	Tumor	0	68	Male	T3	Unknown	Unknown	G3	Stage III
C3N-00314	CPTAC	126	Tumor	1	78	Male	T1	Unknown	Unknown	G2	Stage I
C3N-00315	CPTAC	740	Tumor	0	68	Male	T1	Unknown	Unknown	G3	Stage I
C3N-00317	CPTAC	763	Tumor	0	74	Female	T1	Unknown	Unknown	G2	Stage I
C3N-00320	CPTAC	765	Tumor	0	67	Male	T3	Unknown	Unknown	G2	Stage III
C3N-00380	CPTAC	662	Tumor	0	57	Female	T1	M0	Unknown	G2	Stage I
C3N-00390	CPTAC	687	Tumor	0	58	Male	T3	M1	Unknown	G2	Stage IV
C3N-00437	CPTAC	725	Tumor	0	69	Female	T3	Unknown	Unknown	G3	Stage III
C3N-00491	CPTAC	99	Tumor	1	54	Male	T1	M1	Unknown	G2	Stage IV
C3N-00494	CPTAC	702	Tumor	0	66	Male	T1	Unknown	Unknown	G2	Stage I
C3N-00495	CPTAC	695	Tumor	0	67	Male	T1	Unknown	Unknown	G2	Stage I
C3N-00733	CPTAC	629	Tumor	0	56	Male	T3	Unknown	Unknown	G2	Stage III
C3N-00831	CPTAC	452	Tumor	1	52	Male	T2	M1	Unknown	G2	Stage II
C3N-00834	CPTAC	770	Tumor	0	65	Male	T1	Unknown	Unknown	G1	Stage I
C3N-00852	CPTAC	619	Tumor	0	62	Male	T3	M0	Unknown	G3	Stage III
C3N-00953	CPTAC	684	Tumor	0	41	Male	T2	Unknown	Unknown	G3	Stage II
C3N-01176	CPTAC	770	Tumor	0	71	Male	T3	M1	Unknown	G2	Stage III
C3N-01178	CPTAC	763	Tumor	0	58	Female	T3	Unknown	Unknown	G2	Stage III
C3N-01179	CPTAC	754	Tumor	0	72	Male	T3	Unknown	Unknown	G2	Stage III
C3N-01200	CPTAC	47	Tumor	1	56	Female	T4	M1	N0	G3	Stage IV
C3N-01213	CPTAC	653	Tumor	0	68	Male	T3	M0	Unknown	G1	Stage III
C3N-01214	CPTAC	652	Tumor	0	60	Male	T2	M0	N0	G2	Stage II
C3N-01220	CPTAC	632	Tumor	1	51	Male	T3	M1	Unknown	G4	Stage IV
C3N-01261	CPTAC	680	Tumor	0	67	Male	T1	M0	Unknown	G1	Stage I
C3N-01361	CPTAC	784	Tumor	0	48	Male	T1	Unknown	Unknown	G2	Stage I
C3N-01522	CPTAC	692	Tumor	0	80	Male	T1	M0	N0	G2	Stage I
C3N-01524	CPTAC	694	Tumor	0	61	Male	T2	M0	Unknown	G3	Stage II
C3N-01646	CPTAC	742	Tumor	0	69	Male	T3	Unknown	Unknown	G3	Stage III
C3N-01648	CPTAC	668	Tumor	0	69	Male	T2	Unknown	Unknown	G2	Stage II
C3N-01649	CPTAC	733	Tumor	0	51	Male	T3	M1	Unknown	G2	Stage III
C3N-01651	CPTAC	732	Tumor	0	58	Male	T2	Unknown	Unknown	G3	Stage II
C3N-01808	CPTAC	778	Tumor	0	47	Male	T1	Unknown	Unknown	G2	Stage I
Sample 1	EMBL	420	Tumor	1	58	Male	Unknown	Unknown	Unknown	Unknown	Unknown
Sample 10	EMBL	450	Tumor	1	51	Female	Unknown	Unknown	Unknown	Unknown	Unknown
Sample 11	EMBL	540	Tumor	1	62	Male	Unknown	Unknown	Unknown	Unknown	Unknown
Sample 12	EMBL	1620	Tumor	1	55	Male	Unknown	Unknown	Unknown	Unknown	Unknown
Sample 13	EMBL	240	Tumor	1	56	Male	Unknown	Unknown	Unknown	Unknown	Unknown
Sample 14	EMBL	90	Tumor	1	44	Male	Unknown	Unknown	Unknown	Unknown	Unknown
Sample 15	EMBL	270	Tumor	1	71	Male	Unknown	Unknown	Unknown	Unknown	Unknown
Sample 17	EMBL	1380	Tumor	0	69	Male	Unknown	Unknown	Unknown	Unknown	Unknown
Sample 18	EMBL	90	Tumor	0	60	Female	Unknown	Unknown	Unknown	Unknown	Unknown
Sample 19	EMBL	60	Tumor	1	61	Male	Unknown	Unknown	Unknown	Unknown	Unknown
Sample 2	EMBL	480	Tumor	1	58	Female	Unknown	Unknown	Unknown	Unknown	Unknown
Sample 20	EMBL	300	Tumor	1	54	Female	Unknown	Unknown	Unknown	Unknown	Unknown
Sample 21	EMBL	210	Tumor	1	61	Male	Unknown	Unknown	Unknown	Unknown	Unknown
Sample 22	EMBL	750	Tumor	1	55	Male	Unknown	Unknown	Unknown	Unknown	Unknown
Sample 24	EMBL	120	Tumor	1	56	Male	Unknown	Unknown	Unknown	Unknown	Unknown
Sample 25	EMBL	690	Tumor	1	46	Male	Unknown	Unknown	Unknown	Unknown	Unknown
Sample 26	EMBL	30	Tumor	1	54	Male	Unknown	Unknown	Unknown	Unknown	Unknown
Sample 27	EMBL	330	Tumor	1	80	Female	Unknown	Unknown	Unknown	Unknown	Unknown
Sample 28	EMBL	360	Tumor	1	56	Male	Unknown	Unknown	Unknown	Unknown	Unknown
Sample 29	EMBL	150	Tumor	1	60	Male	Unknown	Unknown	Unknown	Unknown	Unknown
Sample 3	EMBL	360	Tumor	0	57	Male	Unknown	Unknown	Unknown	Unknown	Unknown
Sample 30	EMBL	330	Tumor	1	51	Male	Unknown	Unknown	Unknown	Unknown	Unknown
Sample 32	EMBL	270	Tumor	0	68	Male	Unknown	Unknown	Unknown	Unknown	Unknown
Sample 33	EMBL	240	Tumor	1	58	Male	Unknown	Unknown	Unknown	Unknown	Unknown
Sample 34	EMBL	570	Tumor	1	68	Male	Unknown	Unknown	Unknown	Unknown	Unknown
Sample 35	EMBL	360	Tumor	1	61	Male	Unknown	Unknown	Unknown	Unknown	Unknown
Sample 36	EMBL	270	Tumor	1	67	Male	Unknown	Unknown	Unknown	Unknown	Unknown
Sample 37	EMBL	330	Tumor	1	74	Male	Unknown	Unknown	Unknown	Unknown	Unknown
Sample 38	EMBL	180	Tumor	0	64	Female	Unknown	Unknown	Unknown	Unknown	Unknown
Sample 4	EMBL	360	Tumor	1	63	Male	Unknown	Unknown	Unknown	Unknown	Unknown
Sample 40	EMBL	1080	Tumor	0	54	Male	Unknown	Unknown	Unknown	Unknown	Unknown
Sample 42	EMBL	1050	Tumor	1	71	Female	Unknown	Unknown	Unknown	Unknown	Unknown
Sample 43	EMBL	1770	Tumor	0	51	Male	Unknown	Unknown	Unknown	Unknown	Unknown
Sample 44	EMBL	1710	Tumor	0	61	Female	Unknown	Unknown	Unknown	Unknown	Unknown
Sample 45	EMBL	450	Tumor	1	58	Female	Unknown	Unknown	Unknown	Unknown	Unknown
Sample 46	EMBL	240	Tumor	1	67	Male	Unknown	Unknown	Unknown	Unknown	Unknown
Sample 47	EMBL	60	Tumor	1	48	Male	Unknown	Unknown	Unknown	Unknown	Unknown
Sample 48	EMBL	180	Tumor	1	56	Female	Unknown	Unknown	Unknown	Unknown	Unknown
Sample 49	EMBL	420	Tumor	1	69	Male	Unknown	Unknown	Unknown	Unknown	Unknown
Sample 5	EMBL	1740	Tumor	0	60	Male	Unknown	Unknown	Unknown	Unknown	Unknown
Sample 50	EMBL	1140	Tumor	1	54	Male	Unknown	Unknown	Unknown	Unknown	Unknown
Sample 51	EMBL	90	Tumor	1	49	Male	Unknown	Unknown	Unknown	Unknown	Unknown
Sample 52	EMBL	210	Tumor	1	68	Female	Unknown	Unknown	Unknown	Unknown	Unknown
Sample 53	EMBL	570	Tumor	0	66	Male	Unknown	Unknown	Unknown	Unknown	Unknown
Sample 54	EMBL	270	Tumor	0	72	Female	Unknown	Unknown	Unknown	Unknown	Unknown
Sample 55	EMBL	720	Tumor	1	78	Male	Unknown	Unknown	Unknown	Unknown	Unknown
Sample 56	EMBL	240	Tumor	1	54	Female	Unknown	Unknown	Unknown	Unknown	Unknown
Sample 58	EMBL	150	Tumor	1	71	Male	Unknown	Unknown	Unknown	Unknown	Unknown
Sample 59	EMBL	840	Tumor	0	56	Male	Unknown	Unknown	Unknown	Unknown	Unknown
Sample 6	EMBL	450	Tumor	0	49	Female	Unknown	Unknown	Unknown	Unknown	Unknown
Sample 7	EMBL	1230	Tumor	1	50	Male	Unknown	Unknown	Unknown	Unknown	Unknown
Sample 8	EMBL	690	Tumor	1	53	Female	Unknown	Unknown	Unknown	Unknown	Unknown
Sample 9	EMBL	300	Tumor	0	59	Female	Unknown	Unknown	Unknown	Unknown	Unknown
SP102719	ICGC	782	Tumor	1	67	Male	T3	M1	N0	Unknown	Stage IV
SP102727	ICGC	564	Tumor	1	54	Male	T3	M1	N0	Unknown	Stage IV
SP102735	ICGC	2044	Tumor	0	77	Female	T1	M0	N0	Unknown	Stage I
SP102743	ICGC	2	Tumor	1	55	Male	T3	M1	N0	Unknown	Stage IV
SP102749	ICGC	978	Tumor	1	52	Female	T1	M0	N0	Unknown	Stage I
SP102762	ICGC	2189	Tumor	0	61	Male	T1	M0	N1	Unknown	Stage III
SP102774	ICGC	1254	Tumor	1	60	Female	T3	M0	N0	Unknown	Stage III
SP102786	ICGC	2097	Tumor	0	65	Female	T1	M0	N0	Unknown	Stage I
SP102798	ICGC	2062	Tumor	0	57	Female	T3	M0	Unknown	Unknown	Stage III
SP102807	ICGC	114	Tumor	1	65	Male	T3	M0	N0	Unknown	Stage III
SP102819	ICGC	2112	Tumor	0	62	Female	T1	M0	N0	Unknown	Stage I
SP102830	ICGC	2042	Tumor	0	73	Male	T1	M0	N0	Unknown	Stage I
SP102842	ICGC	1586	Tumor	1	59	Female	T2	M0	N0	Unknown	Stage II
SP102851	ICGC	1636	Tumor	0	54	Female	T1	M0	N0	Unknown	Stage I
SP102865	ICGC	2058	Tumor	0	67	Male	T1	M0	N0	Unknown	Stage I
SP102885	ICGC	1539	Tumor	1	69	Male	T1	M0	N0	Unknown	Stage I
SP102901	ICGC	1576	Tumor	0	61	Male	T3	M0	N0	Unknown	Stage III
SP102933	ICGC	997	Tumor	1	60	Male	T3	M0	N0	Unknown	Stage III
SP102949	ICGC	146	Tumor	1	62	Female	T3	M1	N0	Unknown	Stage IV
SP102977	ICGC	232	Tumor	0	56	Male	T3	M0	N0	Unknown	Stage III
SP102993	ICGC	981	Tumor	0	78	Male	T1	M0	N0	Unknown	Stage I
SP103009	ICGC	1787	Tumor	0	54	Female	T2	M0	N0	Unknown	Stage II
SP103025	ICGC	2104	Tumor	0	58	Male	T2	M0	N0	Unknown	Stage II
SP103049	ICGC	2126	Tumor	0	66	Female	T1	M0	N0	Unknown	Stage I
SP103069	ICGC	1170	Tumor	0	73	Male	T1	M0	N0	Unknown	Stage I
SP103092	ICGC	654	Tumor	0	72	Male	T3	M0	N0	Unknown	Stage III
SP103104	ICGC	1922	Tumor	0	60	Female	T1	M0	N0	Unknown	Stage I
SP103120	ICGC	474	Tumor	1	76	Female	T4	M1	N0	Unknown	Stage IV
SP103132	ICGC	1852	Tumor	0	50	Male	T1	M0	N0	Unknown	Stage I
SP103144	ICGC	2156	Tumor	0	75	Female	T1	M0	N0	Unknown	Stage I
SP103160	ICGC	1824	Tumor	0	59	Male	T1	M0	N0	Unknown	Stage I
SP103176	ICGC	1658	Tumor	0	39	Male	T1	M0	N0	Unknown	Stage I
SP103189	ICGC	1813	Tumor	0	59	Male	T1	M0	N0	Unknown	Stage I
SP103201	ICGC	2160	Tumor	0	78	Male	T4	M1	N0	Unknown	Stage IV
SP103225	ICGC	1029	Tumor	1	56	Female	T2	M0	N0	Unknown	Stage II
SP103237	ICGC	1957	Tumor	0	65	Male	T1	M0	N0	Unknown	Stage I
SP103249	ICGC	1130	Tumor	1	65	Female	T3	M0	N0	Unknown	Stage III
SP103265	ICGC	1842	Tumor	0	76	Female	T1	M0	N0	Unknown	Stage I
SP103277	ICGC	1860	Tumor	1	48	Male	T2	M0	N0	Unknown	Stage II
SP103292	ICGC	2121	Tumor	0	43	Female	T1	M0	N0	Unknown	Stage I
SP103304	ICGC	221	Tumor	1	46	Male	T1	M0	N0	Unknown	Stage I
SP103316	ICGC	1638	Tumor	0	53	Female	T1	M0	N0	Unknown	Stage I
SP103328	ICGC	415	Tumor	1	62	Male	T1	M0	Unknown	Unknown	Stage I
SP103344	ICGC	1976	Tumor	0	51	Male	T1	M0	N0	Unknown	Stage I
SP103356	ICGC	1923	Tumor	1	60	Male	T2	M0	N0	Unknown	Stage II
SP103360	ICGC	2271	Tumor	0	44	Male	T1	M0	Unknown	Unknown	Stage I
SP103368	ICGC	2128	Tumor	0	67	Male	T1	M0	Unknown	Unknown	Stage I
SP103376	ICGC	1882	Tumor	1	75	Male	T1	M0	Unknown	Unknown	Stage I
SP103380	ICGC	1959	Tumor	0	47	Male	T1	M0	N0	Unknown	Stage I
SP103384	ICGC	2012	Tumor	0	52	Male	T3	Unknown	N0	Unknown	Stage III
SP103392	ICGC	731	Tumor	0	64	Male	T1	M0	N0	Unknown	Stage I
SP103400	ICGC	1932	Tumor	0	59	Female	T1	M0	N0	Unknown	Stage I
SP103420	ICGC	2104	Tumor	0	54	Male	T3	M0	N0	Unknown	Stage III
SP103448	ICGC	1685	Tumor	1	48	Male	T1	M0	N0	Unknown	Stage I
SP103459	ICGC	789	Tumor	1	64	Male	T2	M0	N0	Unknown	Stage II
SP103471	ICGC	1866	Tumor	0	38	Female	T1	M0	N0	Unknown	Stage I
SP103487	ICGC	1864	Tumor	0	50	Female	T1	M0	N0	Unknown	Stage I
SP103499	ICGC	74	Tumor	1	57	Female	T3	M1	N1	Unknown	Stage IV
SP103527	ICGC	2060	Tumor	0	55	Female	T1	M0	N0	Unknown	Stage I
SP103539	ICGC	1774	Tumor	0	67	Male	T1	M0	N0	Unknown	Stage I
SP103559	ICGC	1028	Tumor	1	65	Female	T1	M0	N0	Unknown	Stage I
SP103587	ICGC	1999	Tumor	0	60	Male	T2	M0	N0	Unknown	Stage II
SP103607	ICGC	2264	Tumor	0	66	Male	T3	M0	Unknown	Unknown	Stage III
SP103623	ICGC	2143	Tumor	0	61	Female	T1	M0	N0	Unknown	Stage I
SP103643	ICGC	1936	Tumor	0	70	Male	T1	M0	N0	Unknown	Stage I
SP103658	ICGC	2102	Tumor	0	69	Female	T2	M0	N0	Unknown	Stage II
SP103688	ICGC	1932	Tumor	0	60	Female	T1	M0	N0	Unknown	Stage I
SP103697	ICGC	1402	Tumor	1	83	Female	T1	M0	N0	Unknown	Stage I
SP103709	ICGC	1489	Tumor	0	52	Male	T1	M0	N0	Unknown	Stage I
SP103724	ICGC	1980	Tumor	0	69	Male	T1	M0	N0	Unknown	Stage I
SP103733	ICGC	474	Tumor	1	65	Male	T3	M1	Unknown	Unknown	Stage IV
SP103745	ICGC	1508	Tumor	1	70	Male	T3	M1	Unknown	Unknown	Stage IV
SP103754	ICGC	2021	Tumor	0	56	Male	T1	M0	Unknown	Unknown	Stage I
SP103760	ICGC	51	Tumor	0	35	Male	T2	M0	Unknown	Unknown	Stage II
SP103763	ICGC	174	Tumor	1	72	Male	T1	M0	N0	Unknown	Stage I
SP103766	ICGC	652	Tumor	1	62	Female	T1	M0	N0	Unknown	Stage I
SP103772	ICGC	1482	Tumor	1	72	Male	T2	M0	N0	Unknown	Stage II
SP103778	ICGC	1392	Tumor	1	75	Female	T3	M0	N0	Unknown	Stage III
SP103781	ICGC	1881	Tumor	0	63	Female	T1	M0	N0	Unknown	Stage I
SP103784	ICGC	1580	Tumor	0	55	Female	T2	M0	N0	Unknown	Stage II
SP103787	ICGC	1766	Tumor	0	54	Male	T1	M0	N0	Unknown	Stage I
SP103790	ICGC	1743	Tumor	0	60	Female	T1	M0	N0	Unknown	Stage I
SP103793	ICGC	1537	Tumor	0	54	Female	T1	M0	N0	Unknown	Stage I
SP103799	ICGC	1498	Tumor	0	67	Male	T2	M0	N0	Unknown	Stage II
SP103802	ICGC	1922	Tumor	0	49	Female	T3	M0	N0	Unknown	Stage III
SP103805	ICGC	1926	Tumor	0	63	Female	T1	M0	N0	Unknown	Stage I
SP103808	ICGC	1822	Tumor	0	37	Male	T3	M0	N0	Unknown	Stage III
SP103811	ICGC	1566	Tumor	0	58	Female	T1	M0	N0	Unknown	Stage I
SP103814	ICGC	1723	Tumor	0	45	Male	T1	M0	N0	Unknown	Stage I
SP103817	ICGC	1010	Tumor	1	71	Female	T3	M0	N0	Unknown	Stage III
SP103823	ICGC	1619	Tumor	0	66	Male	T1	M0	N0	Unknown	Stage I
TCGA-3Z-A93Z	TCGA	385	Tumor	0	69	MALE	T1	M0	N0	G2	Stage I
TCGA-6D-AA2E	TCGA	362	Tumor	0	68	FEMALE	T1	Unknown	Unknown	G2	Stage I
TCGA-A3-3306	TCGA	1120	Tumor	0	67	MALE	T1	M0	N0	G3	Stage I
TCGA-A3-3307	TCGA	1436	Tumor	0	66	MALE	T3	M0	N0	G3	Stage III
TCGA-A3-3308	TCGA	16	Tumor	0	77	FEMALE	T3	M0	N0	G2	Stage III
TCGA-A3-3311	TCGA	1191	Tumor	1	57	MALE	T1	M0	Unknown	G2	Stage I
TCGA-A3-3313	TCGA	735	Tumor	1	59	MALE	T1	M0	N0	G3	Stage I
TCGA-A3-3316	TCGA	1493	Tumor	0	57	MALE	T2	M0	Unknown	G3	Stage II
TCGA-A3-3317	TCGA	1491	Tumor	0	67	MALE	T2	M0	N0	G2	Stage II
TCGA-A3-3319	TCGA	1130	Tumor	0	70	MALE	T1	M0	Unknown	G2	Stage I
TCGA-A3-3320	TCGA	1508	Tumor	0	52	FEMALE	T1	M0	Unknown	G1	Stage I
TCGA-A3-3322	TCGA	1478	Tumor	0	51	MALE	T1	M0	Unknown	G2	Stage I
TCGA-A3-3323	TCGA	1106	Tumor	0	53	MALE	T1	M0	Unknown	G1	Stage I
TCGA-A3-3324	TCGA	1186	Tumor	0	51	MALE	T1	M0	Unknown	G3	Stage I
TCGA-A3-3325	TCGA	1170	Tumor	1	52	MALE	T1	M0	Unknown	G2	Stage I
TCGA-A3-3326	TCGA	1137	Tumor	0	47	MALE	T1	M0	Unknown	G1	Stage I
TCGA-A3-3328	TCGA	1385	Tumor	0	79	MALE	T1	M0	N0	G2	Stage I
TCGA-A3-3329	TCGA	1624	Tumor	0	75	MALE	T1	M0	N0	G2	Stage I
TCGA-A3-3331	TCGA	1257	Tumor	0	86	FEMALE	T1	M0	N0	G2	Stage I
TCGA-A3-3335	TCGA	1886	Tumor	0	41	MALE	T2	M0	N0	G4	Stage II
TCGA-A3-3343	TCGA	945	Tumor	0	79	MALE	T2	M0	N0	G3	Stage II
TCGA-A3-3346	TCGA	137	Tumor	1	68	MALE	T1	M0	Unknown	G3	Stage I
TCGA-A3-3347	TCGA	1610	Tumor	1	76	FEMALE	T1	M0	N1	G2	Stage III
TCGA-A3-3349	TCGA	1385	Tumor	0	34	FEMALE	T1	M0	N0	G2	Stage I
TCGA-A3-3351	TCGA	910	Tumor	0	42	MALE	T2	M0	N0	G2	Stage II
TCGA-A3-3352	TCGA	561	Tumor	1	74	MALE	T3	M0	N0	G3	Stage III
TCGA-A3-3357	TCGA	2688	Tumor	0	62	MALE	T2	M0	N0	G3	Stage II
TCGA-A3-3358	TCGA	1307	Tumor	0	57	FEMALE	T1	M0	N0	G2	Stage I
TCGA-A3-3359	TCGA	2504	Tumor	0	82	FEMALE	T1	M0	N0	G2	Stage I
TCGA-A3-3362	TCGA	1559	Tumor	0	60	FEMALE	T1	M0	N0	G2	Stage I
TCGA-A3-3363	TCGA	319	Tumor	0	50	MALE	T2	M0	N0	G2	Stage II
TCGA-A3-3365	TCGA	873	Tumor	0	46	MALE	T1	M0	Unknown	G2	Stage I
TCGA-A3-3367	TCGA	2270	Tumor	0	72	MALE	T1	M0	N0	G3	Stage I
TCGA-A3-3370	TCGA	2274	Tumor	0	48	FEMALE	T1	M0	N0	G2	Stage I
TCGA-A3-3372	TCGA	735	Tumor	0	64	MALE	T3	M0	Unknown	G2	Stage III
TCGA-A3-3373	TCGA	1621	Tumor	0	54	FEMALE	T1	M0	N0	G3	Stage I
TCGA-A3-3374	TCGA	1314	Tumor	0	51	FEMALE	T1	M0	N0	G2	Stage I
TCGA-A3-3376	TCGA	1696	Tumor	1	51	MALE	T1	M0	N0	G2	Stage I
TCGA-A3-3378	TCGA	630	Tumor	0	60	MALE	T1	M0	N0	G3	Stage I
TCGA-A3-3380	TCGA	567	Tumor	0	54	MALE	T1	M0	N0	G2	Stage I
TCGA-A3-3382	TCGA	574	Tumor	0	69	MALE	T1	M0	Unknown	G3	Stage I
TCGA-A3-3383	TCGA	861	Tumor	0	52	MALE	T1	M0	Unknown	G2	Stage I
TCGA-A3-3385	TCGA	1993	Tumor	0	46	FEMALE	T1	M0	N0	G2	Stage I
TCGA-A3-3387	TCGA	617	Tumor	0	49	MALE	T1	M0	N0	G2	Stage I
TCGA-A3-A6NI	TCGA	1018	Tumor	0	47	MALE	T1	Unknown	Unknown	G3	Stage I
TCGA-A3-A6NJ	TCGA	468	Tumor	0	57	FEMALE	T1	Unknown	Unknown	G1	Stage I
TCGA-A3-A6NL	TCGA	689	Tumor	0	49	FEMALE	T1	Unknown	Unknown	G2	Stage I
TCGA-A3-A6NN	TCGA	3	Tumor	0	78	MALE	T1	Unknown	Unknown	G2	Stage I
TCGA-A3-A8CQ	TCGA	3	Tumor	0	59	FEMALE	T1	Unknown	Unknown	G2	Stage I
TCGA-A3-A8OV	TCGA	340	Tumor	0	75	MALE	T1	Unknown	Unknown	G2	Stage I
TCGA-A3-A8OW	TCGA	323	Tumor	0	37	MALE	T3	Unknown	Unknown	G2	Stage III
TCGA-AK-3425	TCGA	3343	Tumor	0	68	MALE	T1	M0	N0	G2	Stage I
TCGA-AK-3426	TCGA	885	Tumor	1	37	MALE	T3	M0	N1	G3	Stage III
TCGA-AK-3427	TCGA	3583	Tumor	0	65	MALE	T1	M0	N0	Unknown	Stage I
TCGA-AK-3428	TCGA	3728	Tumor	0	62	MALE	T3	M0	N0	G2	Stage III
TCGA-AK-3429	TCGA	3328	Tumor	0	54	FEMALE	T2	M0	N0	G2	Stage II
TCGA-AK-3431	TCGA	2241	Tumor	1	62	FEMALE	T2	M0	Unknown	G3	Stage II
TCGA-AK-3433	TCGA	3409	Tumor	0	48	FEMALE	T2	M0	N0	Unknown	Stage II
TCGA-AK-3434	TCGA	2087	Tumor	0	72	MALE	T1	M0	Unknown	G2	Stage I
TCGA-AK-3436	TCGA	3331	Tumor	0	40	MALE	T2	M1	N0	G2	Stage IV
TCGA-AK-3440	TCGA	2865	Tumor	0	58	MALE	T1	M0	Unknown	G3	Stage I
TCGA-AK-3443	TCGA	1423	Tumor	0	45	MALE	T2	M0	N0	Unknown	Stage II
TCGA-AK-3445	TCGA	2392	Tumor	0	69	MALE	T3	M0	Unknown	G3	Stage III
TCGA-AK-3447	TCGA	1217	Tumor	0	83	MALE	T2	M0	Unknown	G2	Stage II
TCGA-AK-3450	TCGA	1508	Tumor	0	85	FEMALE	T1	M0	N0	G2	Stage I
TCGA-AK-3451	TCGA	2868	Tumor	0	48	MALE	T2	M0	N0	G3	Stage II
TCGA-AK-3453	TCGA	2531	Tumor	0	58	FEMALE	T2	M0	Unknown	G2	Stage II
TCGA-AK-3454	TCGA	874	Tumor	0	84	MALE	T1	M0	Unknown	G3	Stage I
TCGA-AK-3455	TCGA	683	Tumor	1	71	FEMALE	T3	M0	Unknown	G3	Stage III
TCGA-AK-3456	TCGA	1143	Tumor	0	48	MALE	T2	M0	N0	G3	Stage II
TCGA-AK-3458	TCGA	1168	Tumor	0	48	MALE	T1	M0	Unknown	G3	Stage I
TCGA-AK-3460	TCGA	2508	Tumor	0	58	MALE	T1	M0	Unknown	G2	Stage I
TCGA-AK-3461	TCGA	2217	Tumor	0	72	MALE	T1	M0	Unknown	G2	Stage I
TCGA-AK-3465	TCGA	369	Tumor	0	71	FEMALE	T1	M0	Unknown	Unknown	Stage I
TCGA-AS-3777	TCGA	1238	Tumor	0	63	MALE	T1	M0	Unknown	Unknown	Stage I
TCGA-AS-3778	TCGA	43	Tumor	0	35	MALE	T1	M0	Unknown	G1	Stage I
TCGA-B0-4688	TCGA	101	Tumor	1	46	MALE	T4	M1	N0	G4	Stage IV
TCGA-B0-4690	TCGA	43	Tumor	1	65	MALE	T4	M1	N0	G3	Stage IV
TCGA-B0-4691	TCGA	139	Tumor	1	55	MALE	T2	M1	N0	G3	Stage IV
TCGA-B0-4693	TCGA	77	Tumor	1	72	FEMALE	T3	M0	N0	G4	Stage III
TCGA-B0-4694	TCGA	106	Tumor	1	72	MALE	T3	M0	Unknown	G4	Stage III
TCGA-B0-4696	TCGA	866	Tumor	1	58	MALE	T3	M0	N0	G3	Stage III
TCGA-B0-4697	TCGA	578	Tumor	1	46	FEMALE	T3	M1	Unknown	G4	Stage IV
TCGA-B0-4698	TCGA	42	Tumor	1	75	MALE	T4	M0	Unknown	G4	Stage IV
TCGA-B0-4699	TCGA	110	Tumor	1	74	MALE	T4	M1	N0	G4	Stage IV
TCGA-B0-4700	TCGA	1980	Tumor	1	60	MALE	T4	M1	Unknown	G4	Stage IV
TCGA-B0-4701	TCGA	238	Tumor	1	66	FEMALE	T3	M1	N0	G3	Stage IV
TCGA-B0-4703	TCGA	182	Tumor	1	51	MALE	T3	M1	N0	G4	Stage IV
TCGA-B0-4706	TCGA	65	Tumor	1	61	MALE	T3	M0	Unknown	G4	Stage III
TCGA-B0-4707	TCGA	600	Tumor	1	63	MALE	T3	M0	Unknown	G4	Stage III
TCGA-B0-4710	TCGA	1755	Tumor	0	75	FEMALE	T3	M0	N0	G3	Stage III
TCGA-B0-4712	TCGA	1337	Tumor	1	76	MALE	T3	M1	Unknown	G3	Stage IV
TCGA-B0-4713	TCGA	202	Tumor	1	76	FEMALE	T3	M0	Unknown	G2	Stage III
TCGA-B0-4714	TCGA	99	Tumor	1	81	MALE	T3	M1	Unknown	G3	Stage IV
TCGA-B0-4718	TCGA	1778	Tumor	0	57	MALE	T3	M0	Unknown	G2	Stage III
TCGA-B0-4810	TCGA	478	Tumor	1	47	MALE	T3	M0	N1	G3	Stage III
TCGA-B0-4811	TCGA	1417	Tumor	1	48	MALE	T3	M0	N0	G3	Stage III
TCGA-B0-4813	TCGA	18	Tumor	1	68	MALE	T3	M0	Unknown	G3	Stage III
TCGA-B0-4814	TCGA	168	Tumor	1	58	MALE	T4	M1	N0	G3	Stage IV
TCGA-B0-4815	TCGA	1588	Tumor	1	65	MALE	T3	M0	Unknown	G4	Stage III
TCGA-B0-4816	TCGA	1371	Tumor	1	49	MALE	T2	M0	N0	G3	Stage II
TCGA-B0-4817	TCGA	1019	Tumor	1	81	MALE	T3	M0	N0	G3	Stage III
TCGA-B0-4818	TCGA	510	Tumor	1	68	FEMALE	T2	M0	Unknown	G3	Stage II
TCGA-B0-4819	TCGA	183	Tumor	1	60	FEMALE	T3	M1	Unknown	G4	Stage IV
TCGA-B0-4821	TCGA	1230	Tumor	1	68	FEMALE	T3	M0	N0	G3	Stage III
TCGA-B0-4822	TCGA	1111	Tumor	1	78	MALE	T2	M0	Unknown	G4	Stage II
TCGA-B0-4823	TCGA	454	Tumor	1	88	MALE	T1	M0	N0	G2	Stage I
TCGA-B0-4824	TCGA	1657	Tumor	1	49	FEMALE	T1	M0	N0	G3	Stage I
TCGA-B0-4827	TCGA	885	Tumor	1	77	FEMALE	T3	M0	N0	G4	Stage III
TCGA-B0-4828	TCGA	307	Tumor	1	79	MALE	T2	M1	Unknown	G3	Stage IV
TCGA-B0-4833	TCGA	2386	Tumor	1	82	FEMALE	T1	M0	N0	G2	Stage I
TCGA-B0-4834	TCGA	2090	Tumor	1	49	MALE	T1	M0	N0	G3	Stage I
TCGA-B0-4836	TCGA	1238	Tumor	1	61	MALE	T3	M1	Unknown	G3	Stage IV
TCGA-B0-4837	TCGA	1378	Tumor	1	63	MALE	T1	M0	N0	G3	Stage I
TCGA-B0-4838	TCGA	834	Tumor	1	69	FEMALE	T1	M0	N0	G3	Stage I
TCGA-B0-4839	TCGA	1639	Tumor	1	80	FEMALE	T1	M0	N0	G2	Stage I
TCGA-B0-4841	TCGA	204	Tumor	1	63	MALE	T2	M1	Unknown	G3	Stage IV
TCGA-B0-4842	TCGA	1724	Tumor	1	73	FEMALE	T3	M0	N0	G4	Stage III
TCGA-B0-4843	TCGA	320	Tumor	1	57	MALE	T3	M0	N0	G3	Stage III
TCGA-B0-4844	TCGA	313	Tumor	1	60	MALE	T3	M1	Unknown	G3	Stage IV
TCGA-B0-4845	TCGA	1986	Tumor	1	70	MALE	T3	M1	Unknown	G2	Stage IV
TCGA-B0-4846	TCGA	1200	Tumor	1	52	MALE	T3	M1	N0	G2	Stage IV
TCGA-B0-4847	TCGA	793	Tumor	1	60	MALE	T3	M1	Unknown	G3	Stage IV
TCGA-B0-4848	TCGA	883	Tumor	1	54	MALE	T3	M0	Unknown	G3	Stage III
TCGA-B0-4849	TCGA	69	Tumor	1	51	MALE	T3	M0	Unknown	G3	Stage III
TCGA-B0-4852	TCGA	1121	Tumor	1	78	FEMALE	T2	M0	N0	G2	Stage II
TCGA-B0-4945	TCGA	2145	Tumor	1	75	FEMALE	T1	M0	N0	G2	Stage I
TCGA-B0-5075	TCGA	637	Tumor	1	77	FEMALE	T3	M0	N0	G2	Stage III
TCGA-B0-5077	TCGA	1317	Tumor	1	77	MALE	T1	M0	N0	G3	Stage I
TCGA-B0-5080	TCGA	342	Tumor	1	63	MALE	T3	M1	N0	G3	Stage IV
TCGA-B0-5081	TCGA	362	Tumor	1	79	FEMALE	T3	M0	N0	G2	Stage III
TCGA-B0-5083	TCGA	1045	Tumor	1	63	MALE	T1	M0	N0	G3	Stage I
TCGA-B0-5084	TCGA	222	Tumor	1	33	MALE	T3	M1	N1	G3	Stage IV
TCGA-B0-5085	TCGA	770	Tumor	1	76	FEMALE	T3	M0	N0	G3	Stage III
TCGA-B0-5088	TCGA	563	Tumor	1	53	MALE	T1	M0	N0	G3	Stage I
TCGA-B0-5092	TCGA	459	Tumor	1	53	FEMALE	T1	M1	N0	G3	Stage IV
TCGA-B0-5094	TCGA	333	Tumor	1	62	MALE	T3	M1	N0	G2	Stage IV
TCGA-B0-5095	TCGA	245	Tumor	1	81	MALE	T3	M0	N0	G3	Stage III
TCGA-B0-5096	TCGA	68	Tumor	1	72	FEMALE	T3	M0	N1	Unknown	Stage III
TCGA-B0-5097	TCGA	665	Tumor	0	59	FEMALE	T3	M0	N0	G2	Stage III
TCGA-B0-5098	TCGA	1584	Tumor	1	53	FEMALE	T1	M0	Unknown	G3	Stage I
TCGA-B0-5099	TCGA	485	Tumor	1	88	FEMALE	T3	M0	Unknown	G3	Stage III
TCGA-B0-5100	TCGA	1913	Tumor	1	72	MALE	T3	M0	Unknown	G3	Stage III
TCGA-B0-5102	TCGA	2764	Tumor	1	74	FEMALE	T1	M0	Unknown	G3	Stage I
TCGA-B0-5106	TCGA	1598	Tumor	1	64	MALE	T1	M0	N0	G2	Stage I
TCGA-B0-5107	TCGA	927	Tumor	1	65	FEMALE	T2	M1	N0	G4	Stage IV
TCGA-B0-5108	TCGA	1782	Tumor	0	54	MALE	T3	M0	N0	G2	Stage III
TCGA-B0-5109	TCGA	587	Tumor	1	69	MALE	T3	M0	N1	G4	Stage III
TCGA-B0-5110	TCGA	2009	Tumor	0	71	FEMALE	T1	M0	N0	G2	Stage I
TCGA-B0-5113	TCGA	1175	Tumor	0	69	FEMALE	T3	M0	N0	G2	Stage III
TCGA-B0-5115	TCGA	1604	Tumor	0	43	MALE	T2	M1	N0	G3	Stage IV
TCGA-B0-5116	TCGA	1274	Tumor	0	52	MALE	T3	M0	N0	G3	Stage III
TCGA-B0-5117	TCGA	1608	Tumor	0	40	MALE	T1	M0	Unknown	G2	Stage I
TCGA-B0-5119	TCGA	1552	Tumor	0	61	FEMALE	T1	M0	N0	G2	Stage I
TCGA-B0-5120	TCGA	1169	Tumor	0	72	FEMALE	T1	M0	N0	G2	Stage I
TCGA-B0-5121	TCGA	1485	Tumor	0	56	MALE	T1	M0	N0	G2	Stage I
TCGA-B0-5399	TCGA	1411	Tumor	0	46	MALE	T1	M0	N0	G2	Stage I
TCGA-B0-5400	TCGA	1733	Tumor	0	59	FEMALE	T3	M0	N0	G4	Stage III
TCGA-B0-5402	TCGA	1290	Tumor	0	64	MALE	T4	M0	Unknown	G4	Stage IV
TCGA-B0-5690	TCGA	3392	Tumor	0	53	FEMALE	T1	M0	Unknown	G1	Stage I
TCGA-B0-5691	TCGA	3431	Tumor	0	66	FEMALE	T1	M0	N0	G3	Stage I
TCGA-B0-5692	TCGA	3944	Tumor	0	66	FEMALE	T3	M0	N0	G3	Stage III
TCGA-B0-5693	TCGA	4074	Tumor	0	47	FEMALE	T1	M0	Unknown	G2	Stage I
TCGA-B0-5694	TCGA	480	Tumor	1	71	MALE	T3	M0	N0	G3	Stage III
TCGA-B0-5695	TCGA	2150	Tumor	0	61	FEMALE	T1	M0	N0	G2	Stage I
TCGA-B0-5696	TCGA	2609	Tumor	0	69	MALE	T3	M0	N0	G4	Stage III
TCGA-B0-5697	TCGA	2630	Tumor	0	50	MALE	T1	M0	N0	G2	Stage I
TCGA-B0-5698	TCGA	3631	Tumor	0	77	MALE	T1	M0	N0	G3	Stage I
TCGA-B0-5699	TCGA	3841	Tumor	0	53	MALE	T1	M0	N0	G2	Stage I
TCGA-B0-5700	TCGA	1790	Tumor	0	77	MALE	T1	M0	N0	G2	Stage I
TCGA-B0-5701	TCGA	2461	Tumor	0	65	MALE	T3	M0	N0	G4	Stage III
TCGA-B0-5702	TCGA	2172	Tumor	0	71	MALE	T1	M0	N0	G2	Stage I
TCGA-B0-5703	TCGA	2246	Tumor	0	73	MALE	T1	M0	N0	G3	Stage I
TCGA-B0-5705	TCGA	4537	Tumor	0	65	FEMALE	T1	M0	N0	G2	Stage I
TCGA-B0-5706	TCGA	3205	Tumor	0	45	MALE	T2	M0	N0	G2	Stage II
TCGA-B0-5707	TCGA	3744	Tumor	0	39	FEMALE	T1	M0	N0	G3	Stage I
TCGA-B0-5709	TCGA	3974	Tumor	0	62	FEMALE	T3	M0	Unknown	G3	Stage III
TCGA-B0-5710	TCGA	2430	Tumor	0	57	MALE	T1	M0	N0	G2	Stage I
TCGA-B0-5711	TCGA	3989	Tumor	0	50	MALE	T3	M0	Unknown	G3	Stage III
TCGA-B0-5712	TCGA	2722	Tumor	0	68	FEMALE	T2	M1	N0	G3	Stage IV
TCGA-B0-5713	TCGA	2782	Tumor	0	75	FEMALE	T3	M0	N0	G3	Stage III
TCGA-B0-5812	TCGA	3834	Tumor	0	53	MALE	T1	M0	Unknown	G3	Stage I
TCGA-B2-3923	TCGA	992	Tumor	0	59	MALE	T2	M0	Unknown	G2	Stage II
TCGA-B2-3924	TCGA	1092	Tumor	0	73	MALE	T1	M0	Unknown	G2	Stage I
TCGA-B2-4098	TCGA	51	Tumor	1	72	FEMALE	T1	M0	Unknown	G2	Stage I
TCGA-B2-4099	TCGA	972	Tumor	0	83	MALE	T1	M0	Unknown	G3	Stage I
TCGA-B2-4101	TCGA	648	Tumor	0	52	MALE	T2	M0	Unknown	G3	Stage II
TCGA-B2-4102	TCGA	952	Tumor	0	61	MALE	T1	M0	Unknown	G2	Stage I
TCGA-B2-5633	TCGA	963	Tumor	0	56	MALE	T1	M0	N0	G2	Stage I
TCGA-B2-5635	TCGA	755	Tumor	0	74	MALE	T1	M0	Unknown	G2	Stage I
TCGA-B2-5636	TCGA	919	Tumor	0	79	MALE	T1	M0	Unknown	G2	Stage I
TCGA-B2-5639	TCGA	1003	Tumor	1	46	MALE	T3	M1	Unknown	G3	Stage IV
TCGA-B2-5641	TCGA	656	Tumor	0	79	MALE	T1	M0	N0	G3	Stage I
TCGA-B2-A4SR	TCGA	507	Tumor	0	61	MALE	T2	M0	Unknown	Unknown	Stage II
TCGA-B4-5377	TCGA	365	Tumor	0	68	FEMALE	T3	M1	N0	G3	Stage IV
TCGA-B4-5378	TCGA	175	Tumor	0	62	MALE	T1	M0	N0	G2	Stage I
TCGA-B4-5832	TCGA	155	Tumor	0	65	MALE	T3	M0	N0	G2	Stage III
TCGA-B4-5834	TCGA	38	Tumor	0	59	MALE	T1	M0	N0	G1	Stage I
TCGA-B4-5835	TCGA	16	Tumor	0	64	FEMALE	T1	M0	N0	G2	Stage I
TCGA-B4-5836	TCGA	141	Tumor	0	61	FEMALE	T1	M0	N0	G2	Stage I
TCGA-B4-5838	TCGA	166	Tumor	0	52	MALE	T3	M0	N1	G2	Unknown
TCGA-B4-5843	TCGA	11	Tumor	0	45	MALE	T1	M0	N0	G2	Stage I
TCGA-B4-5844	TCGA	7	Tumor	0	61	FEMALE	T2	M0	N0	G1	Stage II
TCGA-B8-4143	TCGA	709	Tumor	1	66	FEMALE	T3	M1	N0	G3	Stage IV
TCGA-B8-4146	TCGA	511	Tumor	0	41	FEMALE	T1	M0	Unknown	G2	Stage I
TCGA-B8-4148	TCGA	1520	Tumor	0	63	FEMALE	T1	M0	N0	G3	Stage I
TCGA-B8-4151	TCGA	1299	Tumor	0	51	FEMALE	T3	M0	N0	G2	Stage III
TCGA-B8-4153	TCGA	762	Tumor	0	74	MALE	T3	M0	Unknown	G3	Stage III
TCGA-B8-4154	TCGA	1380	Tumor	0	73	FEMALE	T1	M0	N0	G2	Stage I
TCGA-B8-4619	TCGA	523	Tumor	0	58	MALE	T1	M0	N0	G2	Stage I
TCGA-B8-4620	TCGA	777	Tumor	0	70	FEMALE	T3	M0	N0	G2	Stage III
TCGA-B8-4621	TCGA	788	Tumor	0	63	MALE	T1	M0	N0	G3	Stage I
TCGA-B8-4622	TCGA	1525	Tumor	0	57	MALE	T3	M1	N0	G3	Stage IV
TCGA-B8-5158	TCGA	1218	Tumor	0	56	MALE	T3	M0	N1	G4	Stage III
TCGA-B8-5159	TCGA	722	Tumor	0	61	FEMALE	T1	M0	N0	G3	Stage I
TCGA-B8-5162	TCGA	36	Tumor	0	62	MALE	T2	M0	Unknown	G2	Stage II
TCGA-B8-5163	TCGA	822	Tumor	0	63	FEMALE	T3	M0	N0	G3	Stage III
TCGA-B8-5164	TCGA	26	Tumor	0	65	MALE	T3	M0	N0	G3	Stage III
TCGA-B8-5165	TCGA	737	Tumor	0	43	MALE	T1	M0	N0	G2	Stage I
TCGA-B8-5545	TCGA	1525	Tumor	0	42	MALE	T1	M0	N0	G2	Stage I
TCGA-B8-5546	TCGA	505	Tumor	0	38	FEMALE	T1	M0	N0	G2	Stage I
TCGA-B8-5549	TCGA	194	Tumor	0	53	MALE	T1	M0	N0	G3	Stage I
TCGA-B8-5550	TCGA	1476	Tumor	0	71	MALE	T3	M0	N0	G3	Stage III
TCGA-B8-5551	TCGA	16	Tumor	0	65	FEMALE	T1	M0	N0	G3	Stage I
TCGA-B8-5552	TCGA	1046	Tumor	0	41	FEMALE	T1	M0	Unknown	G2	Stage I
TCGA-B8-5553	TCGA	435	Tumor	0	67	FEMALE	T1	M0	N0	G2	Stage I
TCGA-B8-A54D	TCGA	830	Tumor	0	69	MALE	T3	Unknown	Unknown	G2	Stage III
TCGA-B8-A54E	TCGA	909	Tumor	0	62	FEMALE	T1	Unknown	Unknown	G3	Stage I
TCGA-B8-A54F	TCGA	519	Tumor	0	49	FEMALE	T1	Unknown	Unknown	G2	Stage I
TCGA-B8-A54G	TCGA	53	Tumor	0	50	MALE	T1	Unknown	Unknown	G3	Stage I
TCGA-B8-A54H	TCGA	256	Tumor	0	69	FEMALE	T2	Unknown	N0	G3	Stage II
TCGA-B8-A54I	TCGA	150	Tumor	0	48	MALE	T1	Unknown	Unknown	G3	Stage I
TCGA-B8-A54J	TCGA	528	Tumor	0	60	MALE	T2	Unknown	Unknown	G2	Stage II
TCGA-B8-A54K	TCGA	469	Tumor	0	61	MALE	T1	Unknown	Unknown	G1	Stage I
TCGA-B8-A7U6	TCGA	495	Tumor	0	54	FEMALE	T1	Unknown	Unknown	G3	Stage I
TCGA-B8-A8YJ	TCGA	431	Tumor	0	60	FEMALE	T1	Unknown	Unknown	G2	Stage I
TCGA-BP-4158	TCGA	3377	Tumor	0	69	MALE	T1	M0	N0	G2	Stage I
TCGA-BP-4159	TCGA	2601	Tumor	1	70	MALE	T1	M0	N0	G2	Stage I
TCGA-BP-4160	TCGA	2881	Tumor	0	67	MALE	T3	M0	N0	G2	Stage III
TCGA-BP-4161	TCGA	2746	Tumor	0	74	MALE	T1	M0	Unknown	G3	Stage I
TCGA-BP-4162	TCGA	3074	Tumor	0	65	FEMALE	T1	M0	N0	G2	Stage I
TCGA-BP-4163	TCGA	2839	Tumor	0	60	FEMALE	T3	M0	N0	G3	Stage III
TCGA-BP-4164	TCGA	992	Tumor	1	51	FEMALE	T3	M0	Unknown	G2	Stage III
TCGA-BP-4165	TCGA	3037	Tumor	0	64	FEMALE	T1	M0	N0	G1	Stage I
TCGA-BP-4166	TCGA	13	Tumor	0	69	MALE	T3	M0	N0	G3	Stage III
TCGA-BP-4167	TCGA	2718	Tumor	0	59	MALE	T3	M0	Unknown	G2	Stage III
TCGA-BP-4169	TCGA	701	Tumor	1	76	FEMALE	T2	M0	N0	G2	Stage II
TCGA-BP-4170	TCGA	2343	Tumor	1	72	FEMALE	T1	M0	N0	G2	Stage I
TCGA-BP-4173	TCGA	1893	Tumor	0	47	MALE	T2	M0	N0	G3	Stage II
TCGA-BP-4174	TCGA	1879	Tumor	0	49	MALE	T2	M0	N0	G3	Stage II
TCGA-BP-4176	TCGA	1955	Tumor	0	64	MALE	T1	M0	Unknown	G2	Stage I
TCGA-BP-4177	TCGA	1670	Tumor	0	65	MALE	T1	M0	Unknown	G2	Stage I
TCGA-BP-4325	TCGA	2964	Tumor	0	64	FEMALE	T1	M0	N0	G2	Stage I
TCGA-BP-4326	TCGA	1625	Tumor	1	53	FEMALE	T1	M0	N0	G2	Stage I
TCGA-BP-4327	TCGA	109	Tumor	1	75	FEMALE	T2	M0	N0	G2	Stage II
TCGA-BP-4329	TCGA	845	Tumor	1	75	MALE	T3	M0	N0	G2	Stage III
TCGA-BP-4330	TCGA	1888	Tumor	0	60	FEMALE	T3	M0	N0	G2	Stage III
TCGA-BP-4331	TCGA	2454	Tumor	1	52	MALE	T1	M0	N0	G2	Stage I
TCGA-BP-4332	TCGA	1133	Tumor	0	36	MALE	T3	M0	N0	G2	Stage III
TCGA-BP-4334	TCGA	645	Tumor	1	56	MALE	T3	M0	N0	G3	Stage III
TCGA-BP-4335	TCGA	475	Tumor	1	65	FEMALE	T3	M1	N0	G3	Stage IV
TCGA-BP-4337	TCGA	2	Tumor	1	76	FEMALE	T3	M0	N0	G4	Stage III
TCGA-BP-4338	TCGA	2859	Tumor	0	43	MALE	T1	M0	N0	G3	Stage I
TCGA-BP-4340	TCGA	562	Tumor	1	70	FEMALE	T1	M0	N0	G2	Stage I
TCGA-BP-4341	TCGA	1589	Tumor	1	67	MALE	T3	M0	Unknown	G2	Stage III
TCGA-BP-4342	TCGA	2256	Tumor	1	79	MALE	T2	M0	N0	G3	Stage II
TCGA-BP-4343	TCGA	1912	Tumor	1	64	MALE	T3	M0	N0	G3	Stage III
TCGA-BP-4344	TCGA	1666	Tumor	0	75	FEMALE	T1	M0	Unknown	G2	Stage I
TCGA-BP-4345	TCGA	1516	Tumor	0	62	MALE	T3	M0	N0	G3	Stage III
TCGA-BP-4346	TCGA	1493	Tumor	1	57	MALE	T3	M0	N0	G3	Stage III
TCGA-BP-4347	TCGA	1367	Tumor	0	74	MALE	T3	M0	Unknown	G2	Stage III
TCGA-BP-4349	TCGA	372	Tumor	0	68	FEMALE	T1	M0	Unknown	G2	Stage I
TCGA-BP-4351	TCGA	970	Tumor	0	51	FEMALE	T3	M0	N0	G2	Stage III
TCGA-BP-4352	TCGA	344	Tumor	1	74	FEMALE	T3	M1	N0	G4	Stage IV
TCGA-BP-4353	TCGA	375	Tumor	1	61	MALE	T1	M0	N0	G2	Stage I
TCGA-BP-4354	TCGA	1034	Tumor	1	40	MALE	T4	M1	N1	G4	Stage IV
TCGA-BP-4355	TCGA	953	Tumor	1	59	FEMALE	T3	M0	Unknown	G4	Stage III
TCGA-BP-4756	TCGA	374	Tumor	0	62	FEMALE	T1	M0	N0	G2	Stage I
TCGA-BP-4758	TCGA	2208	Tumor	0	40	MALE	T1	M0	Unknown	G2	Stage I
TCGA-BP-4759	TCGA	2372	Tumor	0	50	MALE	T1	M0	Unknown	G2	Stage I
TCGA-BP-4760	TCGA	2361	Tumor	0	69	MALE	T1	M0	Unknown	G2	Stage I
TCGA-BP-4761	TCGA	182	Tumor	0	57	MALE	T3	M0	N1	G4	Stage III
TCGA-BP-4762	TCGA	1343	Tumor	1	42	MALE	T1	M0	Unknown	G3	Stage I
TCGA-BP-4763	TCGA	1270	Tumor	1	79	FEMALE	T1	M0	Unknown	G2	Stage I
TCGA-BP-4765	TCGA	2184	Tumor	0	43	MALE	T1	M0	Unknown	G2	Stage I
TCGA-BP-4766	TCGA	1462	Tumor	0	43	FEMALE	T1	M0	Unknown	G3	Stage I
TCGA-BP-4768	TCGA	400	Tumor	0	72	FEMALE	T1	M0	N0	G2	Stage I
TCGA-BP-4769	TCGA	1876	Tumor	0	63	MALE	T1	M0	Unknown	G2	Stage I
TCGA-BP-4770	TCGA	329	Tumor	1	73	FEMALE	T4	M0	N0	G4	Stage IV
TCGA-BP-4771	TCGA	162	Tumor	1	62	MALE	T3	M1	N0	G4	Stage IV
TCGA-BP-4774	TCGA	1885	Tumor	0	57	FEMALE	T1	M0	Unknown	G2	Stage I
TCGA-BP-4775	TCGA	1843	Tumor	0	55	FEMALE	T1	M0	Unknown	G2	Stage I
TCGA-BP-4776	TCGA	411	Tumor	0	52	MALE	T1	M0	Unknown	G2	Stage I
TCGA-BP-4777	TCGA	1731	Tumor	0	46	MALE	T1	M0	Unknown	G3	Stage I
TCGA-BP-4781	TCGA	2080	Tumor	0	78	MALE	T1	M0	Unknown	G3	Stage I
TCGA-BP-4782	TCGA	354	Tumor	0	55	FEMALE	T1	M0	Unknown	G2	Stage I
TCGA-BP-4784	TCGA	1854	Tumor	0	67	FEMALE	T1	M0	Unknown	G2	Stage I
TCGA-BP-4787	TCGA	480	Tumor	1	59	FEMALE	T3	M1	N0	G4	Stage IV
TCGA-BP-4789	TCGA	1489	Tumor	0	48	MALE	T1	M0	Unknown	G2	Stage I
TCGA-BP-4790	TCGA	1111	Tumor	1	76	MALE	T1	M0	Unknown	G2	Stage I
TCGA-BP-4795	TCGA	620	Tumor	0	74	FEMALE	T1	M0	N0	G2	Stage I
TCGA-BP-4797	TCGA	1107	Tumor	0	34	MALE	T3	M0	N0	G3	Stage III
TCGA-BP-4798	TCGA	334	Tumor	1	74	MALE	T3	M1	N0	G4	Unknown
TCGA-BP-4799	TCGA	1133	Tumor	1	70	MALE	T3	M0	N0	G3	Stage III
TCGA-BP-4801	TCGA	1124	Tumor	0	57	MALE	T1	M0	Unknown	G2	Stage I
TCGA-BP-4803	TCGA	204	Tumor	0	79	MALE	T3	M0	Unknown	G3	Stage III
TCGA-BP-4804	TCGA	1459	Tumor	0	59	MALE	T1	M0	Unknown	G2	Stage I
TCGA-BP-4807	TCGA	211	Tumor	0	42	MALE	T1	M0	Unknown	G3	Stage I
TCGA-BP-4959	TCGA	2660	Tumor	0	49	MALE	T1	M0	Unknown	G3	Stage I
TCGA-BP-4960	TCGA	2172	Tumor	0	46	MALE	T2	M0	N0	G3	Stage II
TCGA-BP-4961	TCGA	1935	Tumor	0	47	MALE	T1	M0	Unknown	G2	Stage I
TCGA-BP-4962	TCGA	1785	Tumor	0	58	MALE	T2	M0	Unknown	G2	Stage II
TCGA-BP-4963	TCGA	1834	Tumor	0	63	MALE	T1	M0	Unknown	G3	Stage I
TCGA-BP-4964	TCGA	1862	Tumor	0	54	FEMALE	T1	M0	N0	G2	Stage I
TCGA-BP-4965	TCGA	1871	Tumor	0	46	MALE	T1	M0	Unknown	G2	Stage I
TCGA-BP-4967	TCGA	205	Tumor	0	76	MALE	T3	M0	N0	G2	Stage III
TCGA-BP-4968	TCGA	1746	Tumor	0	40	MALE	T1	M0	N0	G3	Stage I
TCGA-BP-4969	TCGA	1794	Tumor	0	63	FEMALE	T1	M0	Unknown	G2	Stage I
TCGA-BP-4970	TCGA	433	Tumor	0	44	MALE	T1	M0	N1	G3	Stage III
TCGA-BP-4971	TCGA	1487	Tumor	0	40	MALE	T3	M0	N0	G3	Stage III
TCGA-BP-4972	TCGA	1502	Tumor	0	43	FEMALE	T3	M0	Unknown	G3	Stage III
TCGA-BP-4973	TCGA	1384	Tumor	0	47	MALE	T3	M0	Unknown	G3	Stage III
TCGA-BP-4974	TCGA	211	Tumor	1	58	MALE	T3	M1	N0	G4	Stage IV
TCGA-BP-4975	TCGA	1433	Tumor	0	40	MALE	T1	M0	Unknown	G3	Stage I
TCGA-BP-4976	TCGA	1632	Tumor	0	77	MALE	T1	M0	Unknown	G3	Stage I
TCGA-BP-4977	TCGA	454	Tumor	0	57	MALE	T1	M0	Unknown	G3	Stage I
TCGA-BP-4981	TCGA	1097	Tumor	1	75	FEMALE	T3	M0	Unknown	G3	Stage III
TCGA-BP-4982	TCGA	1014	Tumor	0	42	MALE	T1	M0	Unknown	G3	Stage I
TCGA-BP-4983	TCGA	1413	Tumor	0	67	FEMALE	T3	M0	Unknown	G4	Stage III
TCGA-BP-4985	TCGA	952	Tumor	1	72	MALE	T3	M0	N0	G4	Stage III
TCGA-BP-4986	TCGA	785	Tumor	0	75	MALE	T1	M0	N0	G3	Stage I
TCGA-BP-4987	TCGA	1124	Tumor	0	41	FEMALE	T1	M0	Unknown	G2	Stage I
TCGA-BP-4989	TCGA	118	Tumor	0	58	MALE	T3	M0	N0	G3	Stage III
TCGA-BP-4991	TCGA	1413	Tumor	0	54	MALE	T1	M0	Unknown	G2	Stage I
TCGA-BP-4992	TCGA	501	Tumor	0	66	MALE	T1	M0	Unknown	G4	Stage I
TCGA-BP-4993	TCGA	177	Tumor	0	58	MALE	T1	M0	Unknown	G3	Stage I
TCGA-BP-4994	TCGA	1308	Tumor	0	54	MALE	T1	M0	Unknown	G3	Stage I
TCGA-BP-4995	TCGA	1371	Tumor	0	68	MALE	T1	M0	N0	G3	Stage I
TCGA-BP-4998	TCGA	932	Tumor	0	49	MALE	T1	M0	Unknown	G3	Stage I
TCGA-BP-4999	TCGA	1266	Tumor	0	56	MALE	T1	M0	Unknown	G2	Stage I
TCGA-BP-5000	TCGA	563	Tumor	0	40	MALE	T1	M0	Unknown	G3	Stage I
TCGA-BP-5001	TCGA	1177	Tumor	0	43	FEMALE	T1	M0	Unknown	G2	Stage I
TCGA-BP-5004	TCGA	1126	Tumor	0	53	MALE	T1	M0	Unknown	G3	Stage I
TCGA-BP-5006	TCGA	840	Tumor	0	61	MALE	T1	M0	N0	G2	Stage I
TCGA-BP-5007	TCGA	1140	Tumor	0	45	MALE	T2	M0	N0	G2	Stage II
TCGA-BP-5008	TCGA	1071	Tumor	0	46	MALE	T1	M0	Unknown	G2	Stage I
TCGA-BP-5009	TCGA	1092	Tumor	1	52	MALE	T1	M0	Unknown	G3	Stage I
TCGA-BP-5010	TCGA	878	Tumor	1	63	MALE	T3	M0	N0	G4	Stage III
TCGA-BP-5168	TCGA	1463	Tumor	1	75	MALE	T1	M0	Unknown	G2	Stage I
TCGA-BP-5169	TCGA	193	Tumor	0	70	MALE	T1	M0	N0	G4	Stage I
TCGA-BP-5170	TCGA	2412	Tumor	0	55	MALE	T1	M0	Unknown	G2	Stage I
TCGA-BP-5173	TCGA	62	Tumor	1	75	MALE	T1	M0	Unknown	G2	Stage I
TCGA-BP-5174	TCGA	2257	Tumor	0	45	FEMALE	T1	M0	Unknown	G2	Stage I
TCGA-BP-5175	TCGA	932	Tumor	0	60	MALE	T1	M0	Unknown	G3	Stage I
TCGA-BP-5176	TCGA	1590	Tumor	1	78	FEMALE	T1	M0	Unknown	G2	Stage I
TCGA-BP-5177	TCGA	293	Tumor	0	46	FEMALE	T1	M0	Unknown	G3	Stage I
TCGA-BP-5178	TCGA	1912	Tumor	1	71	MALE	T3	M1	Unknown	G4	Stage IV
TCGA-BP-5180	TCGA	2263	Tumor	0	53	MALE	T1	M0	Unknown	G2	Stage I
TCGA-BP-5181	TCGA	1495	Tumor	0	58	FEMALE	T1	M0	Unknown	G2	Stage I
TCGA-BP-5182	TCGA	1165	Tumor	0	56	MALE	T1	M0	N0	G3	Stage I
TCGA-BP-5183	TCGA	1291	Tumor	0	57	MALE	T3	M0	Unknown	G3	Stage III
TCGA-BP-5184	TCGA	1133	Tumor	0	54	MALE	T1	M0	Unknown	G3	Stage I
TCGA-BP-5185	TCGA	1132	Tumor	0	56	MALE	T1	M0	Unknown	G3	Stage I
TCGA-BP-5186	TCGA	693	Tumor	0	50	FEMALE	T1	M0	N0	G2	Stage I
TCGA-BP-5187	TCGA	406	Tumor	0	54	MALE	T1	M0	Unknown	G2	Stage I
TCGA-BP-5189	TCGA	822	Tumor	1	60	MALE	T1	M0	Unknown	G4	Stage I
TCGA-BP-5190	TCGA	1011	Tumor	0	61	MALE	T1	M0	Unknown	G3	Stage I
TCGA-BP-5191	TCGA	967	Tumor	0	79	MALE	T3	M0	N0	G2	Stage III
TCGA-BP-5192	TCGA	714	Tumor	0	59	MALE	T1	M0	Unknown	G2	Stage I
TCGA-BP-5194	TCGA	408	Tumor	0	39	MALE	T1	M0	Unknown	G2	Stage I
TCGA-BP-5195	TCGA	749	Tumor	0	75	MALE	T1	M0	Unknown	G2	Stage I
TCGA-BP-5196	TCGA	1018	Tumor	0	53	MALE	T1	M0	Unknown	G2	Stage I
TCGA-BP-5198	TCGA	603	Tumor	0	72	MALE	T3	M0	N0	G3	Stage III
TCGA-BP-5199	TCGA	1355	Tumor	0	58	MALE	T2	M0	N0	G4	Stage II
TCGA-BP-5200	TCGA	1063	Tumor	0	44	MALE	T2	M0	Unknown	G4	Stage II
TCGA-BP-5201	TCGA	951	Tumor	0	63	MALE	T3	M1	N0	G4	Stage IV
TCGA-BP-5202	TCGA	29	Tumor	0	75	MALE	T3	M0	Unknown	G2	Stage III
TCGA-CJ-4634	TCGA	3498	Tumor	0	60	FEMALE	T1	M0	Unknown	G2	Stage I
TCGA-CJ-4635	TCGA	1416	Tumor	0	48	MALE	T1	M0	Unknown	G3	Stage I
TCGA-CJ-4636	TCGA	1924	Tumor	0	51	MALE	T3	M0	N0	G3	Stage III
TCGA-CJ-4637	TCGA	2227	Tumor	1	52	FEMALE	T2	M1	Unknown	G4	Stage IV
TCGA-CJ-4638	TCGA	431	Tumor	1	46	FEMALE	T3	M1	N1	G4	Stage IV
TCGA-CJ-4639	TCGA	3229	Tumor	0	49	FEMALE	T2	M0	N0	G2	Stage II
TCGA-CJ-4640	TCGA	3480	Tumor	0	49	MALE	T3	M0	N0	G4	Stage III
TCGA-CJ-4641	TCGA	1661	Tumor	1	55	FEMALE	T3	M1	Unknown	G4	Stage IV
TCGA-CJ-4642	TCGA	3205	Tumor	0	47	MALE	T2	M0	Unknown	G2	Stage II
TCGA-CJ-4643	TCGA	1793	Tumor	0	67	FEMALE	T2	M0	N0	G3	Stage II
TCGA-CJ-4644	TCGA	336	Tumor	1	48	FEMALE	T3	M1	N0	G3	Stage IV
TCGA-CJ-4868	TCGA	646	Tumor	1	42	MALE	T3	M1	N0	G3	Stage IV
TCGA-CJ-4869	TCGA	2554	Tumor	0	49	MALE	T2	M0	N1	G2	Stage III
TCGA-CJ-4870	TCGA	1498	Tumor	0	58	FEMALE	T3	M0	Unknown	G2	Stage III
TCGA-CJ-4871	TCGA	2423	Tumor	0	63	MALE	T3	M1	Unknown	G4	Stage IV
TCGA-CJ-4872	TCGA	1435	Tumor	0	51	MALE	T1	M0	N0	G4	Stage I
TCGA-CJ-4873	TCGA	1776	Tumor	0	85	FEMALE	T3	M0	N0	G3	Stage III
TCGA-CJ-4874	TCGA	2283	Tumor	0	73	FEMALE	T1	M0	N0	G3	Stage I
TCGA-CJ-4875	TCGA	3554	Tumor	1	67	MALE	T3	M1	Unknown	G3	Stage IV
TCGA-CJ-4876	TCGA	1955	Tumor	0	57	MALE	T2	M0	N0	G3	Stage II
TCGA-CJ-4878	TCGA	2186	Tumor	0	71	FEMALE	T3	M0	Unknown	G2	Stage III
TCGA-CJ-4881	TCGA	2014	Tumor	0	41	MALE	T3	M0	Unknown	G3	Stage III
TCGA-CJ-4882	TCGA	1883	Tumor	0	57	MALE	T3	M0	Unknown	G3	Stage III
TCGA-CJ-4884	TCGA	1759	Tumor	0	72	FEMALE	T3	M0	Unknown	G3	Stage III
TCGA-CJ-4885	TCGA	3451	Tumor	0	64	MALE	T3	M1	Unknown	G3	Stage IV
TCGA-CJ-4886	TCGA	1952	Tumor	0	42	FEMALE	T1	M0	Unknown	G3	Stage I
TCGA-CJ-4887	TCGA	932	Tumor	1	48	MALE	T3	M1	Unknown	G3	Stage IV
TCGA-CJ-4888	TCGA	1567	Tumor	1	59	MALE	T3	M1	Unknown	G4	Stage IV
TCGA-CJ-4889	TCGA	1946	Tumor	0	63	FEMALE	T1	M0	Unknown	G4	Stage I
TCGA-CJ-4890	TCGA	3519	Tumor	0	72	MALE	T3	M1	N0	G4	Stage IV
TCGA-CJ-4891	TCGA	819	Tumor	1	57	FEMALE	T3	M0	N0	G4	Stage III
TCGA-CJ-4892	TCGA	1521	Tumor	0	65	FEMALE	T1	M0	N0	G2	Stage I
TCGA-CJ-4893	TCGA	750	Tumor	0	76	FEMALE	T1	M0	Unknown	G3	Stage I
TCGA-CJ-4894	TCGA	841	Tumor	1	58	MALE	T3	M0	N0	G3	Stage III
TCGA-CJ-4895	TCGA	1200	Tumor	1	62	MALE	T3	M1	Unknown	G4	Stage IV
TCGA-CJ-4897	TCGA	3341	Tumor	0	79	FEMALE	T3	M0	Unknown	G3	Stage III
TCGA-CJ-4899	TCGA	1528	Tumor	0	42	MALE	T1	M0	Unknown	G2	Stage I
TCGA-CJ-4900	TCGA	1714	Tumor	1	69	FEMALE	T4	M1	N1	G4	Stage IV
TCGA-CJ-4901	TCGA	1450	Tumor	0	47	MALE	T3	M0	Unknown	G3	Stage III
TCGA-CJ-4902	TCGA	1520	Tumor	0	61	MALE	T3	M0	Unknown	G3	Stage III
TCGA-CJ-4903	TCGA	1560	Tumor	0	50	MALE	T1	M0	Unknown	G3	Stage I
TCGA-CJ-4904	TCGA	3302	Tumor	0	60	FEMALE	T3	M1	N0	G3	Stage IV
TCGA-CJ-4905	TCGA	1496	Tumor	0	62	FEMALE	T1	M0	Unknown	G2	Stage I
TCGA-CJ-4907	TCGA	1499	Tumor	0	58	MALE	T3	M0	Unknown	G3	Stage III
TCGA-CJ-4908	TCGA	1531	Tumor	0	38	MALE	T1	M0	Unknown	G2	Stage I
TCGA-CJ-4912	TCGA	1657	Tumor	0	61	MALE	T2	M0	Unknown	G3	Stage II
TCGA-CJ-4916	TCGA	1373	Tumor	0	69	FEMALE	T3	M0	Unknown	G3	Stage III
TCGA-CJ-4918	TCGA	93	Tumor	1	64	MALE	T3	M1	N0	G4	Stage IV
TCGA-CJ-4920	TCGA	139	Tumor	1	64	FEMALE	T1	M0	Unknown	G2	Stage I
TCGA-CJ-5671	TCGA	3987	Tumor	0	51	MALE	T1	M0	Unknown	G3	Stage I
TCGA-CJ-5672	TCGA	1972	Tumor	1	84	MALE	T1	M0	Unknown	G3	Stage I
TCGA-CJ-5675	TCGA	3936	Tumor	0	70	MALE	T2	M0	Unknown	G3	Stage II
TCGA-CJ-5676	TCGA	4067	Tumor	0	47	MALE	T3	M0	Unknown	G3	Stage III
TCGA-CJ-5677	TCGA	782	Tumor	1	54	FEMALE	T3	M1	Unknown	G4	Stage IV
TCGA-CJ-5678	TCGA	574	Tumor	1	62	MALE	T2	M1	N0	G3	Stage IV
TCGA-CJ-5679	TCGA	679	Tumor	1	73	MALE	T3	M0	Unknown	G4	Stage III
TCGA-CJ-5680	TCGA	768	Tumor	1	65	FEMALE	T3	M1	Unknown	G4	Stage IV
TCGA-CJ-5681	TCGA	552	Tumor	1	44	FEMALE	T3	M1	Unknown	G3	Stage IV
TCGA-CJ-5682	TCGA	3736	Tumor	0	60	MALE	T3	M1	Unknown	G4	Stage IV
TCGA-CJ-5683	TCGA	1889	Tumor	0	78	MALE	T1	M0	Unknown	G3	Stage I
TCGA-CJ-5684	TCGA	2231	Tumor	0	61	MALE	T3	M0	Unknown	G2	Stage III
TCGA-CJ-5686	TCGA	2038	Tumor	0	59	FEMALE	T1	M0	Unknown	G3	Stage I
TCGA-CJ-6027	TCGA	3615	Tumor	1	77	MALE	T1	M0	Unknown	G4	Stage I
TCGA-CJ-6028	TCGA	1625	Tumor	1	58	MALE	T3	M1	Unknown	G4	Stage IV
TCGA-CJ-6030	TCGA	2299	Tumor	1	65	MALE	T1	M0	N0	G3	Stage I
TCGA-CJ-6031	TCGA	1906	Tumor	0	54	MALE	T1	M0	Unknown	G3	Stage I
TCGA-CJ-6032	TCGA	3639	Tumor	0	63	FEMALE	T2	M0	Unknown	G3	Stage II
TCGA-CJ-6033	TCGA	224	Tumor	1	54	FEMALE	T3	M1	N0	G4	Stage IV
TCGA-CW-5580	TCGA	1964	Tumor	1	73	FEMALE	T3	M1	Unknown	G3	Stage IV
TCGA-CW-5581	TCGA	2799	Tumor	0	44	MALE	T1	M0	Unknown	G3	Stage I
TCGA-CW-5583	TCGA	2489	Tumor	0	51	FEMALE	T1	M0	Unknown	G2	Stage I
TCGA-CW-5584	TCGA	164	Tumor	1	74	MALE	T3	M0	N1	G3	Stage III
TCGA-CW-5585	TCGA	2609	Tumor	0	51	MALE	T3	M1	N0	G2	Stage IV
TCGA-CW-5587	TCGA	2226	Tumor	0	62	FEMALE	T3	M0	N0	G2	Stage III
TCGA-CW-5588	TCGA	2017	Tumor	0	78	FEMALE	T1	M0	Unknown	G2	Stage I
TCGA-CW-5589	TCGA	2378	Tumor	0	52	MALE	T1	M0	Unknown	G2	Stage I
TCGA-CW-5590	TCGA	1075	Tumor	1	51	MALE	T3	M1	Unknown	G3	Stage IV
TCGA-CW-5591	TCGA	2271	Tumor	0	56	MALE	T3	M1	N0	G2	Stage IV
TCGA-CW-6087	TCGA	41	Tumor	1	61	MALE	T3	M1	N1	G4	Stage IV
TCGA-CW-6088	TCGA	3222	Tumor	0	60	MALE	T1	M0	N0	G2	Stage I
TCGA-CW-6090	TCGA	2552	Tumor	0	68	MALE	T1	M0	Unknown	G3	Stage I
TCGA-CW-6093	TCGA	3146	Tumor	0	73	MALE	T1	M0	Unknown	G1	Stage I
TCGA-CW-6097	TCGA	571	Tumor	1	32	MALE	T3	M0	Unknown	G4	Stage III
TCGA-CZ-4853	TCGA	774	Tumor	0	82	MALE	T1	M0	Unknown	G2	Stage I
TCGA-CZ-4854	TCGA	1404	Tumor	1	68	MALE	T1	M0	N0	G2	Stage I
TCGA-CZ-4856	TCGA	18	Tumor	0	62	FEMALE	T1	M0	N0	G2	Stage I
TCGA-CZ-4857	TCGA	1432	Tumor	1	56	MALE	T3	M1	N0	G3	Stage IV
TCGA-CZ-4858	TCGA	2105	Tumor	1	39	MALE	T2	M0	Unknown	G4	Stage II
TCGA-CZ-4859	TCGA	1787	Tumor	0	59	FEMALE	T1	M0	N0	G2	Stage I
TCGA-CZ-4860	TCGA	206	Tumor	1	60	MALE	T4	M1	Unknown	G4	Stage IV
TCGA-CZ-4861	TCGA	446	Tumor	1	63	MALE	T2	M0	Unknown	G2	Stage II
TCGA-CZ-4862	TCGA	3271	Tumor	0	46	MALE	T1	M0	Unknown	G2	Stage I
TCGA-CZ-4863	TCGA	1928	Tumor	0	51	FEMALE	T3	M0	N0	G3	Stage III
TCGA-CZ-4864	TCGA	1315	Tumor	1	86	MALE	T2	M0	N0	G3	Stage II
TCGA-CZ-4865	TCGA	166	Tumor	1	70	FEMALE	T1	M0	Unknown	G2	Stage I
TCGA-CZ-4866	TCGA	3267	Tumor	0	79	FEMALE	T1	M0	Unknown	G3	Stage I
TCGA-CZ-5451	TCGA	1929	Tumor	0	74	MALE	T2	M0	N0	G3	Stage II
TCGA-CZ-5452	TCGA	1789	Tumor	0	69	MALE	T2	M0	N0	G2	Stage II
TCGA-CZ-5453	TCGA	2419	Tumor	1	67	MALE	T2	M0	Unknown	G2	Stage II
TCGA-CZ-5454	TCGA	722	Tumor	1	63	MALE	T2	M1	N0	G2	Stage IV
TCGA-CZ-5455	TCGA	561	Tumor	1	63	MALE	T3	M1	Unknown	G4	Stage IV
TCGA-CZ-5456	TCGA	2422	Tumor	0	57	MALE	T2	M0	N0	G3	Stage II
TCGA-CZ-5457	TCGA	2754	Tumor	0	62	MALE	T3	M0	Unknown	G4	Stage III
TCGA-CZ-5458	TCGA	2789	Tumor	0	43	MALE	T3	M0	Unknown	G3	Stage III
TCGA-CZ-5459	TCGA	1683	Tumor	0	63	MALE	T3	M0	Unknown	G3	Stage III
TCGA-CZ-5460	TCGA	2873	Tumor	0	55	MALE	T3	M1	Unknown	G2	Stage IV
TCGA-CZ-5461	TCGA	330	Tumor	1	52	MALE	T1	M1	Unknown	G4	Stage IV
TCGA-CZ-5462	TCGA	311	Tumor	1	83	MALE	T1	M1	Unknown	G3	Stage IV
TCGA-CZ-5463	TCGA	662	Tumor	0	76	MALE	T2	M0	Unknown	G2	Stage II
TCGA-CZ-5464	TCGA	2128	Tumor	0	69	MALE	T3	M1	Unknown	G2	Stage IV
TCGA-CZ-5465	TCGA	2564	Tumor	1	76	FEMALE	T3	M0	Unknown	G2	Stage III
TCGA-CZ-5466	TCGA	685	Tumor	0	67	MALE	T3	M0	Unknown	G2	Stage III
TCGA-CZ-5467	TCGA	73	Tumor	1	86	FEMALE	T3	M0	N0	G4	Stage III
TCGA-CZ-5468	TCGA	59	Tumor	1	84	MALE	T3	M1	Unknown	G4	Stage IV
TCGA-CZ-5469	TCGA	946	Tumor	1	41	MALE	T2	M0	N0	G2	Stage II
TCGA-CZ-5470	TCGA	386	Tumor	0	72	FEMALE	T2	M0	N0	G3	Stage II
TCGA-CZ-5982	TCGA	2439	Tumor	0	59	FEMALE	T1	M0	Unknown	G2	Stage I
TCGA-CZ-5984	TCGA	2067	Tumor	0	51	MALE	T1	M0	N0	G3	Stage I
TCGA-CZ-5985	TCGA	1997	Tumor	0	58	MALE	T2	M0	N0	G2	Stage II
TCGA-CZ-5986	TCGA	373	Tumor	0	61	MALE	T1	M0	N0	G3	Stage I
TCGA-CZ-5987	TCGA	445	Tumor	1	60	MALE	T3	M1	Unknown	G2	Stage IV
TCGA-CZ-5988	TCGA	693	Tumor	0	38	MALE	T1	M0	N0	G2	Stage I
TCGA-CZ-5989	TCGA	1905	Tumor	0	60	MALE	T2	M0	N0	G2	Stage II
TCGA-DV-5565	TCGA	1329	Tumor	0	59	MALE	T1	M0	Unknown	G2	Stage I
TCGA-DV-5566	TCGA	1398	Tumor	0	67	FEMALE	T1	M0	Unknown	G2	Stage I
TCGA-DV-5567	TCGA	2004	Tumor	0	40	FEMALE	T1	M0	Unknown	G2	Stage I
TCGA-DV-5568	TCGA	370	Tumor	0	26	MALE	T1	M0	Unknown	G2	Stage I
TCGA-DV-5569	TCGA	355	Tumor	0	29	FEMALE	T1	M0	Unknown	G2	Stage I
TCGA-DV-5573	TCGA	1130	Tumor	0	41	MALE	T1	M0	Unknown	G2	Stage I
TCGA-DV-5574	TCGA	2016	Tumor	0	37	MALE	T1	M0	Unknown	G2	Stage I
TCGA-DV-5575	TCGA	1729	Tumor	0	52	FEMALE	T1	M0	Unknown	G2	Stage I
TCGA-DV-5576	TCGA	727	Tumor	1	55	FEMALE	T1	M0	Unknown	G2	Stage I
TCGA-DV-A4VX	TCGA	1626	Tumor	1	59	MALE	T3	Unknown	N0	G4	Stage IV
TCGA-DV-A4VZ	TCGA	365	Tumor	0	53	MALE	T1	Unknown	Unknown	G2	Stage I
TCGA-DV-A4W0	TCGA	2470	Tumor	0	55	MALE	T1	Unknown	Unknown	G3	Stage I
TCGA-EU-5904	TCGA	551	Tumor	0	47	FEMALE	T1	M0	Unknown	G1	Stage I
TCGA-EU-5905	TCGA	119	Tumor	0	67	FEMALE	T1	M0	Unknown	G3	Stage I
TCGA-EU-5906	TCGA	206	Tumor	0	55	MALE	T1	M0	Unknown	G2	Stage I
TCGA-EU-5907	TCGA	127	Tumor	0	81	MALE	T3	M0	Unknown	G3	Stage III
TCGA-G6-A5PC	TCGA	242	Tumor	1	54	FEMALE	T1	M1	N0	G4	Stage IV
TCGA-G6-A8L6	TCGA	313	Tumor	1	55	MALE	T2	Unknown	Unknown	G3	Stage IV
TCGA-G6-A8L7	TCGA	2133	Tumor	0	81	FEMALE	T1	Unknown	N0	G3	Stage I
TCGA-G6-A8L8	TCGA	1091	Tumor	1	62	FEMALE	T1	Unknown	Unknown	G3	Stage I
TCGA-GK-A6C7	TCGA	61	Tumor	0	76	FEMALE	T1	Unknown	Unknown	Unknown	Stage I
TCGA-MM-A563	TCGA	591	Tumor	0	41	MALE	T3	Unknown	Unknown	G2	Unknown
TCGA-MM-A564	TCGA	607	Tumor	0	68	MALE	T2	Unknown	Unknown	G2	Stage II
TCGA-MM-A84U	TCGA	700	Tumor	0	58	FEMALE	T1	Unknown	Unknown	G2	Stage I
TCGA-MW-A4EC	TCGA	498	Tumor	0	72	FEMALE	T1	Unknown	Unknown	G2	Stage I
TCGA-T7-A92I	TCGA	356	Tumor	0	47	FEMALE	T1	Unknown	Unknown	G1	Stage I

## Sheet: S2
Table S2: 74 Glutamine Metabolism Related Genes (GMRGs) collected and analyzed in this study
Gene
AADAT
ADHFE1
AGMAT
ALDH18A1
ALDH4A1
ALDH5A1
AMDHD1
ARG1
ARG2
ART4
ASL
ASNS
ASNSD1
ASRGL1
ASS1
ATCAY
ATP2B4
CAD
CLN3
CPS1
CTPS2
DAO
DDAH1
DDAH2
FAH
FPGS
FTCD
GAD1
GAD2
GCLC
GCLM
GFPT1
GFPT2
GGT1
GLS
GLS2
GLUD1
GLUD2
GLUL
GLYATL1
GMPS
GOT1
GOT2
HAL
LGSN
MECP2
MTHFS
NAGS
NIT2
NOS1
NOS2
NOS3
NR1H4
OAT
OTC
PFAS
PHGDH
PPAT
PRODH
PRODH2
PYCR1
PYCR2
PYCR3
RIMKLA
RIMKLB
SIRT4
SLC25A12
SLC38A1
SLC39A8
SLC7A11
SLC7A7
TAT
UCP2
UROC1

## Sheet: S3
Table S3: The correlation of 74 GRMGs and prognosis in ccRCC patients.
id	HR	HR.95L	HR.95H	pvalue	km
AADAT	0.855652	0.697343	1.0499	0.135315	0.0455772
ADHFE1	0.89369	0.75711	1.05491	0.18409	0.000302925
AGMAT	0.866792	0.80781	0.930081	7.01223e-05	1.37022e-05
ALDH18A1	1.23	1.00365	1.5074	0.0460306	2.69484e-07
ALDH4A1	0.901571	0.822135	0.988682	0.0276769	0.00224669
ALDH5A1	0.780619	0.674035	0.904056	0.000944441	2.30924e-06
AMDHD1	0.746105	0.664667	0.83752	6.80864e-07	1.73416e-08
ARG1	1.06047	0.820953	1.36986	0.653072	0.193275
ARG2	1.06699	0.993324	1.14612	0.0756584	0.00891247
ART4	0.87757	0.758718	1.01504	0.0785917	0.000598787
ASL	0.863057	0.721152	1.03289	0.108074	0.00495887
ASNS	1.52389	1.28243	1.8108	1.69871e-06	2.74133e-07
ASNSD1	0.698839	0.589288	0.828757	3.80445e-05	2.25482e-05
ASRGL1	0.763572	0.691102	0.843642	1.14671e-07	3.74888e-08
ASS1	0.966214	0.879044	1.06203	0.476181	0.0469459
ATCAY	0.854875	0.496862	1.47085	0.57116	0.150545
ATP2B4	0.847363	0.734106	0.978092	0.0236626	3.13024e-05
CAD	1.18118	0.962245	1.44992	0.111385	0.00380605
CLN3	0.546787	0.333925	0.895338	0.016424	0.000886518
CPS1	1.09645	0.968649	1.24111	0.145336	0.0328557
CTPS2	0.754289	0.593494	0.958649	0.0211554	0.00141788
DAO	0.857214	0.782045	0.939607	0.00100074	1.80756e-07
DDAH1	0.711871	0.643535	0.787462	4.09917e-11	2.72374e-11
DDAH2	1.19527	0.955398	1.49535	0.118588	0.00349222
FAH	0.921529	0.768879	1.10449	0.376464	0.020468
FPGS	1.0536	0.784943	1.41419	0.728117	0.00276885
FTCD	0.903319	0.852683	0.956961	0.00055109	9.28352e-07
GAD1	1.2301	1.11024	1.36289	7.5132e-05	6.58946e-06
GAD2	3.328	1.35898	8.14996	0.0085084	0.00373684
GCLC	0.641934	0.542171	0.760053	2.69346e-07	1.00096e-08
GCLM	0.778481	0.668629	0.906382	0.00125334	5.78296e-05
GFPT1	0.792189	0.666569	0.941482	0.00818176	0.000236266
GFPT2	1.29438	1.18998	1.40793	1.8115e-09	2.67769e-09
GGT1	0.871099	0.80442	0.943304	0.000682565	3.55695e-05
GLS	0.897682	0.764321	1.05431	0.188365	0.00621958
GLS2	0.610276	0.402803	0.924613	0.0198209	0.00582201
GLUD1	0.716477	0.604723	0.848883	0.000116411	2.4878e-06
GLUD2	0.667144	0.571761	0.778439	2.72182e-07	9.48808e-09
GLUL	0.917609	0.794891	1.05927	0.240453	0.00691892
GLYATL1	0.836532	0.783201	0.893494	1.09292e-07	3.97085e-07
GMPS	0.934763	0.748196	1.16785	0.552565	0.000393483
GOT1	0.716376	0.627397	0.817975	8.2549e-07	2.07568e-09
GOT2	0.771702	0.622556	0.956578	0.0180251	0.00041367
HAL	1.17428	0.904059	1.52528	0.228565	0.0437506
LGSN	0.887715	0.699656	1.12632	0.326795	0.00383608
MECP2	0.587773	0.477466	0.723562	5.41006e-07	3.7046e-08
MTHFS	0.621246	0.517313	0.746061	3.46698e-07	6.18879e-08
NAGS	1.07295	0.943376	1.22032	0.283602	0.0207071
NIT2	0.899413	0.757033	1.06857	0.227938	0.0229211
NOS1	0.780334	0.543464	1.12044	0.179007	0.0593116
NOS2	0.796247	0.689082	0.920078	0.00200564	1.90721e-05
NOS3	0.730637	0.639546	0.834702	3.84819e-06	9.62073e-07
NR1H4	0.912929	0.826425	1.00849	0.0728829	0.00110677
OAT	0.908432	0.776607	1.06263	0.229934	0.00117143
OTC	0.838596	0.536468	1.31088	0.439935	0.091572
PFAS	0.773967	0.624554	0.959126	0.0192164	0.000303424
PHGDH	1.0074	0.928342	1.09319	0.859687	0.00559819
PPAT	0.84974	0.702718	1.02752	0.0929842	0.00245845
PRODH	0.87066	0.795867	0.952482	0.00250868	6.5314e-06
PRODH2	0.923746	0.857975	0.99456	0.035317	0.00329442
PYCR1	1.35718	1.23192	1.49519	6.35808e-10	3.69941e-09
PYCR2	1.16949	0.897513	1.52389	0.246322	0.0696154
PYCR3	1.50681	1.2179	1.86426	0.00015997	0.000672802
RIMKLA	0.744411	0.673379	0.822937	7.99336e-09	1.03735e-10
RIMKLB	1.07675	0.898488	1.29039	0.42324	0.105355
SIRT4	0.782275	0.626997	0.976008	0.0296247	0.00676717
SLC25A12	0.662148	0.519965	0.843211	0.000829644	2.97732e-05
SLC38A1	0.837947	0.739991	0.948869	0.00531274	0.00140649
SLC39A8	0.736039	0.64333	0.842109	8.12678e-06	3.62704e-05
SLC7A11	1.2847	1.09154	1.51204	0.00258199	7.42534e-06
SLC7A7	1.05074	0.959946	1.15012	0.283089	0.0893817
TAT	1.14769	0.902725	1.45914	0.260784	9.53846e-06
UCP2	1.04791	0.91619	1.19858	0.494697	0.0371959
UROC1	2.39877	1.46709	3.92213	0.000486964	5.46771e-08

## Sheet: S4
Table S4: The distributions of patients in GMRClusters, GeneClusters and GMRGroups.
ID	GMRCluster	GeneCluster	GMRScore	GMRGroup	Project
C3L-00004	C	A	0.476617	low	CPTAC
C3L-00010	C	B	0.619266	low	CPTAC
C3L-00011	B	B	6.3301	high	CPTAC
C3L-00026	A	B	0.476503	low	CPTAC
C3L-00079	B	B	1.05044	high	CPTAC
C3L-00088	C	B	0.474732	low	CPTAC
C3L-00096	B	A	1.18398	high	CPTAC
C3L-00097	C	A	0.670519	low	CPTAC
C3L-00103	B	A	0.578715	low	CPTAC
C3L-00360	B	B	0.805365	low	CPTAC
C3L-00369	C	A	0.779352	low	CPTAC
C3L-00416	B	A	0.873414	low	CPTAC
C3L-00418	C	B	0.431841	low	CPTAC
C3L-00447	C	A	0.699871	low	CPTAC
C3L-00448	C	A	0.540164	low	CPTAC
C3L-00561	B	A	1.22117	high	CPTAC
C3L-00581	C	A	1.49673	high	CPTAC
C3L-00583	C	A	0.56987	low	CPTAC
C3L-00606	A	A	0.448362	low	CPTAC
C3L-00607	B	B	0.480142	low	CPTAC
C3L-00610	C	A	0.629803	low	CPTAC
C3L-00765	C	A	0.801801	low	CPTAC
C3L-00766	A	A	0.665122	low	CPTAC
C3L-00790	B	A	0.694403	low	CPTAC
C3L-00791	C	A	0.489862	low	CPTAC
C3L-00792	C	B	1.91611	high	CPTAC
C3L-00796	C	B	1.2193	high	CPTAC
C3L-00799	B	A	0.599817	low	CPTAC
C3L-00800	C	B	0.623499	low	CPTAC
C3L-00812	C	B	0.480602	low	CPTAC
C3L-00813	C	B	1.11584	high	CPTAC
C3L-00814	A	B	0.503585	low	CPTAC
C3L-00817	C	A	0.47629	low	CPTAC
C3L-00902	C	A	0.808358	low	CPTAC
C3L-00907	C	B	0.85392	low	CPTAC
C3L-00908	C	B	1.16258	high	CPTAC
C3L-00910	C	A	0.407893	low	CPTAC
C3L-00917	C	A	0.891979	high	CPTAC
C3L-01281	C	B	0.441518	low	CPTAC
C3L-01283	B	A	0.803481	low	CPTAC
C3L-01286	B	B	0.47643	low	CPTAC
C3L-01287	C	A	0.731478	low	CPTAC
C3L-01288	C	A	0.542537	low	CPTAC
C3L-01302	B	A	2.05479	high	CPTAC
C3L-01313	C	B	1.20551	high	CPTAC
C3L-01352	C	A	0.513621	low	CPTAC
C3L-01553	C	B	0.580199	low	CPTAC
C3L-01603	C	B	0.708916	low	CPTAC
C3L-01607	C	A	0.520219	low	CPTAC
C3L-01836	C	A	0.531446	low	CPTAC
C3L-01861	B	A	0.728608	low	CPTAC
C3L-01882	C	A	0.573578	low	CPTAC
C3L-01885	C	B	0.680329	low	CPTAC
C3N-00168	C	A	0.79131	low	CPTAC
C3N-00177	C	A	2.13758	high	CPTAC
C3N-00194	C	A	1.16197	high	CPTAC
C3N-00242	C	B	0.500325	low	CPTAC
C3N-00244	C	A	0.512107	low	CPTAC
C3N-00246	C	B	0.524645	low	CPTAC
C3N-00305	C	B	0.554088	low	CPTAC
C3N-00310	B	A	0.953932	high	CPTAC
C3N-00312	C	A	0.550878	low	CPTAC
C3N-00314	B	B	0.761765	low	CPTAC
C3N-00315	B	B	3.62962	high	CPTAC
C3N-00317	B	A	2.70271	high	CPTAC
C3N-00320	C	B	0.30323	low	CPTAC
C3N-00380	B	A	1.0427	high	CPTAC
C3N-00390	C	B	0.962787	high	CPTAC
C3N-00437	B	B	0.838143	low	CPTAC
C3N-00491	B	B	0.589853	low	CPTAC
C3N-00494	A	A	0.410966	low	CPTAC
C3N-00495	B	A	1.21752	high	CPTAC
C3N-00733	C	B	0.353257	low	CPTAC
C3N-00831	C	B	0.898741	high	CPTAC
C3N-00834	C	B	0.417821	low	CPTAC
C3N-00852	C	A	0.556604	low	CPTAC
C3N-00953	C	A	1.31872	high	CPTAC
C3N-01176	C	A	0.482595	low	CPTAC
C3N-01178	C	A	1.15346	high	CPTAC
C3N-01179	C	B	0.878401	low	CPTAC
C3N-01200	B	A	2.00506	high	CPTAC
C3N-01213	C	A	1.09021	high	CPTAC
C3N-01214	B	B	0.957871	high	CPTAC
C3N-01220	B	A	6.84745	high	CPTAC
C3N-01261	C	A	0.465399	low	CPTAC
C3N-01361	B	A	0.787512	low	CPTAC
C3N-01522	C	A	0.476129	low	CPTAC
C3N-01524	C	A	0.735517	low	CPTAC
C3N-01646	C	A	1.43037	high	CPTAC
C3N-01648	B	A	4.5322	high	CPTAC
C3N-01649	B	B	0.901828	high	CPTAC
C3N-01651	B	A	2.62858	high	CPTAC
C3N-01808	C	B	0.626271	low	CPTAC
Sample聽1	C	A	0.63023	low	EMBL
Sample聽10	B	B	1.75426	high	EMBL
Sample聽11	C	B	1.14316	high	EMBL
Sample聽12	A	A	1.11282	high	EMBL
Sample聽13	A	A	2.24298	high	EMBL
Sample聽14	A	B	1.3456	high	EMBL
Sample聽15	A	B	0.870128	low	EMBL
Sample聽17	C	A	1.12565	high	EMBL
Sample聽18	B	A	1.77101	high	EMBL
Sample聽19	C	B	0.878982	low	EMBL
Sample聽2	B	B	3.65981	high	EMBL
Sample聽20	C	A	2.11356	high	EMBL
Sample聽21	C	B	1.06733	high	EMBL
Sample聽22	B	A	0.764776	low	EMBL
Sample聽24	C	A	2.93163	high	EMBL
Sample聽25	C	B	0.776666	low	EMBL
Sample聽26	B	A	3.95015	high	EMBL
Sample聽27	A	A	0.930211	high	EMBL
Sample聽28	B	B	0.724811	low	EMBL
Sample聽29	C	B	0.894423	high	EMBL
Sample聽3	C	A	0.577398	low	EMBL
Sample聽30	C	B	0.422047	low	EMBL
Sample聽32	A	B	1.02241	high	EMBL
Sample聽33	C	A	0.868823	low	EMBL
Sample聽34	A	B	0.869536	low	EMBL
Sample聽35	C	A	0.493558	low	EMBL
Sample聽36	B	B	1.9857	high	EMBL
Sample聽37	A	A	0.848696	low	EMBL
Sample聽38	B	A	1.32219	high	EMBL
Sample聽4	C	B	1.64694	high	EMBL
Sample聽40	A	B	0.796417	low	EMBL
Sample聽42	A	A	0.753937	low	EMBL
Sample聽43	A	A	1.01516	high	EMBL
Sample聽44	A	B	0.554884	low	EMBL
Sample聽45	A	B	0.779484	low	EMBL
Sample聽46	C	A	0.674199	low	EMBL
Sample聽47	C	A	2.95055	high	EMBL
Sample聽48	A	A	2.78716	high	EMBL
Sample聽49	A	A	0.648075	low	EMBL
Sample聽5	A	A	0.582235	low	EMBL
Sample聽50	C	B	0.452565	low	EMBL
Sample聽51	B	B	6.29075	high	EMBL
Sample聽52	C	A	0.994606	high	EMBL
Sample聽53	A	B	0.317643	low	EMBL
Sample聽54	A	B	0.522973	low	EMBL
Sample聽55	A	A	0.590881	low	EMBL
Sample聽56	C	A	0.958513	high	EMBL
Sample聽58	C	A	1.26572	high	EMBL
Sample聽59	C	A	1.82264	high	EMBL
Sample聽6	C	A	0.555924	low	EMBL
Sample聽7	C	A	0.798427	low	EMBL
Sample聽8	C	A	2.66188	high	EMBL
Sample聽9	A	A	0.480781	low	EMBL
Showing 1 to 29 of 763 entries, 6 total columns			1.48682
SP102719	C	A	2.01925	high	ICGC
SP102727	A	B	0.548674	high	ICGC
SP102735	C	A	3.29058	low	ICGC
SP102743	B	B	1.99436	high	ICGC
SP102749	C	A	0.973987	high	ICGC
SP102762	C	B	0.496457	high	ICGC
SP102774	A	A	0.391323	low	ICGC
SP102786	A	A	1.11805	low	ICGC
SP102798	C	A	1.01945	high	ICGC
SP102807	B	B	1.25672	high	ICGC
SP102819	B	A	0.463942	high	ICGC
SP102830	C	A	1.52114	low	ICGC
SP102842	C	A	0.406066	high	ICGC
SP102851	C	A	1.29119	low	ICGC
SP102865	B	A	0.437617	high	ICGC
SP102885	A	A	2.5746	low	ICGC
SP102901	B	A	0.692734	high	ICGC
SP102933	A	A	0.98153	low	ICGC
SP102949	C	A	1.18329	high	ICGC
SP102977	C	A	0.358514	high	ICGC
SP102993	A	A	1.80395	low	ICGC
SP103009	B	B	1.12017	high	ICGC
SP103025	B	B	1.36907	high	ICGC
SP103049	C	A	0.33579	high	ICGC
SP103069	A	A	0.978484	low	ICGC
SP103092	C	A	0.373233	high	ICGC
SP103104	A	B	5.89858	low	ICGC
SP103120	B	A	0.695207	high	ICGC
SP103132	A	B	0.331981	low	ICGC
SP103144	A	A	0.463084	low	ICGC
SP103160	A	A	0.555829	low	ICGC
SP103176	A	A	3.2184	low	ICGC
SP103189	C	B	0.691073	high	ICGC
SP103201	B	B	2.58671	low	ICGC
SP103225	B	A	0.787246	high	ICGC
SP103237	C	A	0.561937	low	ICGC
SP103249	A	A	0.69377	low	ICGC
SP103265	C	A	1.04008	low	ICGC
SP103277	C	A	0.338651	high	ICGC
SP103292	C	B	0.750206	low	ICGC
SP103304	C	A	1.46927	low	ICGC
SP103316	B	B	1.45382	high	ICGC
SP103328	B	A	0.273516	high	ICGC
SP103344	C	A	0.766563	low	ICGC
SP103356	C	B	0.559502	low	ICGC
SP103360	C	A	0.662796	low	ICGC
SP103368	C	A	1.16527	low	ICGC
SP103376	C	B	0.544759	high	ICGC
SP103380	C	A	0.417407	low	ICGC
SP103384	C	A	0.432303	low	ICGC
SP103392	C	A	0.316954	low	ICGC
SP103400	C	A	2.45561	low	ICGC
SP103420	B	A	0.904547	high	ICGC
SP103448	C	B	2.53152	high	ICGC
SP103459	B	A	0.387452	high	ICGC
SP103471	A	B	0.69437	low	ICGC
SP103487	C	B	0.727911	low	ICGC
SP103499	C	A	1.70678	low	ICGC
SP103527	C	A	0.983643	high	ICGC
SP103539	B	A	1.00598	high	ICGC
SP103559	C	A	1.06972	high	ICGC
SP103587	C	B	0.651776	high	ICGC
SP103607	C	B	3.41139	low	ICGC
SP103623	B	A	0.931059	high	ICGC
SP103643	C	A	0.585277	high	ICGC
SP103658	A	A	0.862489	low	ICGC
SP103688	C	B	0.867303	low	ICGC
SP103697	C	A	0.558633	low	ICGC
SP103709	B	B	0.711802	low	ICGC
SP103724	A	A	7.0061	low	ICGC
SP103733	C	A	1.63576	high	ICGC
SP103745	C	B	1.19214	high	ICGC
SP103754	B	A	1.0593	high	ICGC
SP103760	C	B	0.637836	high	ICGC
SP103763	A	B	0.544701	low	ICGC
SP103766	A	A	2.93286	low	ICGC
SP103772	B	A	4.54924	high	ICGC
SP103778	B	A	1.60857	high	ICGC
SP103781	C	A	0.505052	high	ICGC
SP103784	C	A	0.964405	low	ICGC
SP103787	C	A	0.592086	high	ICGC
SP103790	C	B	2.94851	low	ICGC
SP103793	B	B	0.650401	high	ICGC
SP103799	C	A	0.62009	low	ICGC
SP103802	A	A	1.50504	low	ICGC
SP103805	B	A	1.67401	high	ICGC
SP103808	B	A	0.452513	high	ICGC
SP103811	C	A	0.897062	low	ICGC
SP103814	C	A	0.618118	high	ICGC
SP103817	C	B	0.748288	low	ICGC
SP103823	C	A	1.1554	low	ICGC
TCGA-3Z-A93Z	A	A	2.78781	high	TCGA
TCGA-6D-AA2E	A	A	0.318585	high	TCGA
TCGA-A3-3306	A	B	0.59097	low	TCGA
TCGA-A3-3307	A	A	1.39389	low	TCGA
TCGA-A3-3308	A	B	0.705999	high	TCGA
TCGA-A3-3311	C	A	1.34878	low	TCGA
TCGA-A3-3313	A	A	0.672911	high	TCGA
TCGA-A3-3316	B	A	0.614215	low	TCGA
TCGA-A3-3317	C	A	1.56212	low	TCGA
TCGA-A3-3319	C	B	0.493161	high	TCGA
TCGA-A3-3320	A	A	0.590227	low	TCGA
TCGA-A3-3322	A	B	0.887534	low	TCGA
TCGA-A3-3323	C	B	0.570127	high	TCGA
TCGA-A3-3324	C	A	0.619578	low	TCGA
TCGA-A3-3325	C	A	0.650354	low	TCGA
TCGA-A3-3326	A	A	0.478017	low	TCGA
TCGA-A3-3328	B	A	0.6917	low	TCGA
TCGA-A3-3329	A	B	0.514019	low	TCGA
TCGA-A3-3331	A	A	0.686864	low	TCGA
TCGA-A3-3335	A	A	0.650769	low	TCGA
TCGA-A3-3343	A	B	2.67051	low	TCGA
TCGA-A3-3346	B	A	1.46845	high	TCGA
TCGA-A3-3347	C	A	0.652439	high	TCGA
TCGA-A3-3349	A	A	0.735278	low	TCGA
TCGA-A3-3351	A	B	0.718577	low	TCGA
TCGA-A3-3352	A	B	2.56573	low	TCGA
TCGA-A3-3357	A	B	0.661949	high	TCGA
TCGA-A3-3358	C	B	0.525028	low	TCGA
TCGA-A3-3359	A	A	0.854309	low	TCGA
TCGA-A3-3362	A	B	1.01605	low	TCGA
TCGA-A3-3363	C	A	1.43355	high	TCGA
TCGA-A3-3365	C	B	0.787207	high	TCGA
TCGA-A3-3367	A	A	0.601788	low	TCGA
			0.833179
			0.804475
			1.57128
			0.721911
			1.78597
			0.952761
			0.848162
			1.3658
			0.487603
			1.03794
			1.43493
			0.772936
			0.708819
			1.18701
			0.586113
			1.12275
			0.858647
			1.63913
			5.54174
			1.29459
			0.454211
			0.679067
			0.766305
			0.893975
			1.03693
			1.00465
			1.27124
			0.997996
			1.97435
			1.92524
			0.516837
			2.51931
			1.21748
			1.09651
			0.906936
			1.08383
			0.829331
			0.762837
			0.738165
			1.80813
			1.47873
			0.85861
			2.98835
			3.53159
			2.49846
			0.974066
			1.26436
			4.13921
			3.74044
			4.61875
			1.71408
			2.07348
			0.679192
			3.33836
			1.38348
			1.43104
			0.992729
			2.30949
			3.54622
			1.18413
			1.94781
			1.8279
			2.38826
			4.29836
			0.886743
			3.22795
			0.75213
			2.95349
			0.686478
			2.88828
			4.66204
			1.09672
			0.942283
			0.778552
			3.26013
			1.29262
			1.05091
			1.75869
			0.697193
			3.12017
			0.980773
			0.883897
			1.49223
			4.45642
			1.35658
			1.29732
			1.47067
			0.347778
			1.29303
			0.644519
			0.926383
			0.917525
			0.667626
			1.92718
			1.34543
			1.87608
			0.960591
			1.3114
			5.1838
			1.56879
			1.33803
			1.73967
			4.08896
			0.872127
			2.86807
			1.89693
			3.18551
			0.740103
			3.24155
			0.564119
			1.08032
			3.62452
			1.05034
			3.27605
			0.541497
			0.539275
			0.770996
			0.60171
			1.72798
			0.611393
			1.0085
			1.06784
			0.671481
			3.05446
			0.392806
			0.819459
			0.968244
			0.715338
			0.566544
			1.0357
			0.791885
			0.815424
			1.08683
			0.615026
			0.685593
			0.775078
			0.523043
			3.95863
			0.639393
			0.484489
			1.23852
			1.61277
			0.960417
			0.719689
			0.563903
			0.496613
			0.523064
			0.541536
			1.62488
			0.75913
			2.90584
			0.67118
			1.56312
			0.472986
			0.998756
			0.77547
			2.04158
			0.571424
			0.977463
			1.29555
			0.447892
			1.70929
			0.279297
			0.876807
			2.77486
			0.372359
			0.422989
			0.590018
			0.691536
			2.10526
			0.34757
			0.788329
			0.750985
			0.714272
			0.616693
			1.37165
			1.46944
			2.57917
			0.667782
			0.705701
			0.539579
			1.25507
			0.943939
			0.627808
			0.768325
			1.36892
			0.759738
			0.724781
			0.90274
			1.78401
			0.828027
			0.394209
			2.16851
			1.678
			1.45182
			1.44503
			0.536713
			2.21705
			0.800728
			1.78334
			0.616453
			0.785992
			0.739284
			1.02425
			0.837474
			0.789219
			0.582553
			1.24883
			0.779839
			1.24198
			0.992397
			1.09732
			0.981466
			0.608371
			0.874334
			0.620206
			0.53816
			1.61651
			0.799927
			1.30484
			1.98133
			1.22084
			0.754067
			0.747093
			1.07745
			2.02327
			1.65252
			2.47487
			2.7321
			0.648054
			1.22652
			0.836195
			0.577942
			0.822358
			1.58819
			1.35327
			0.520727
			1.03255
			1.67018
			3.53602
			0.736187
			1.65182
			1.36574
			1.38485
			1.49133
			1.14594
			2.06392
			6.40863
			0.859252
			0.667608
			0.661986
			0.593187
			0.469727
			2.13412
			2.30699
			3.15783
			0.858608
			0.453584
			1.68892
			0.963034
			1.09494
			1.24316
			2.80774
			0.963463
			0.793167
			0.863152
			2.11321
			0.596872
			1.91522
			5.30515
			0.86514
			0.74518
			1.24694
			0.825081
			0.976316
			1.177
			0.690995
			0.868427
			0.732064
			0.820374
			0.534428
			0.701883
			1.43981
			0.814385
			0.838732
			3.14566
			0.804461
			0.492642
			1.35059
			0.535566
			0.391041
			1.09152
			1.75836
			0.392745
			2.75009
			1.68306
			0.549215
			0.604821
			1.09862
			0.527099
			2.0079
			0.891939
			0.523026
			0.537863
			0.681011
			0.964279
			2.52948
			1.29346
			0.449346
			0.55908
			0.635612
			0.868872
			1.92183
			2.06727
			1.11448
			3.18047
			0.985211
			1.2014
			1.17127
			2.47624
			0.874854
			1.08705
			0.993806
			0.586418
			0.831515
			1.21369
			0.604866
			0.54553
			1.69014
			0.547363
			0.801595
			0.816866
			1.46727
			2.25572
			0.599214
			0.611455
			0.766072
			2.2397
			0.719374
			1.46211
			0.984226
			0.94797
			0.762723
			0.584539
			0.598331
			2.56554
			1.29188
			3.29214
			0.608275
			1.75541
			1.30933
			0.886405
			0.69146
			1.01293
			1.29158
			1.07096
			0.899416
			0.846986
			0.833295
			2.04655
			0.512155
			1.31167
			0.708299
			0.552017
			2.27506
			2.42138
			1.61188
			1.35774
			0.615
			0.846668
			1.64964
			1.15781
			1.3812
			3.62792
			0.93648
			0.421174
			0.650573
			2.16102
			0.478985
			0.775097
			2.01028
			0.735862
			1.16551
			0.613705
			0.760598
			0.637271
			0.466222
			0.746163
			1.04046
			0.727299
			1.03011
			0.958376
			0.769696
			0.823082
			0.503986
			0.638551
			1.62832
			1.01292
			1.7449
			2.46212
			2.19375
			0.464471
			0.856542
			0.80804
			0.929226
			0.700792
			0.451479
			1.04049
			1.51843
			0.406601
			1.62885
			0.94642
			0.814312
			0.61504
			0.531044
			0.483514
			0.466693
			0.72413
			0.882557
			0.531736
			1.12873
			3.74391
			0.722832
			0.516878
			0.536841
			0.864775
			0.517441
			1.00948
			0.723746
			2.96915
			2.29526
			0.472376
			1.32078
			1.42325
			1.42411
			0.538174
			0.683114
			1.55392
			1.16647
			0.559521
			0.442351
			1.10975
			0.864303
			0.923046
			0.748706
			0.569223
			0.750296
			1.30797
			0.707565
			0.669495
			0.621516
			0.486182
			1.48591
			0.701716
			1.08967
			0.969176
			3.67902
			2.97063
			1.61139
			0.386456
			0.649946
			0.903894
			0.867612
			0.776944
			0.894659
			0.300705
			1.16882
			0.685609
			1.09275
			1.68724
			0.630097
			0.843882
			1.96905
			0.743291
			2.53999
			1.88344
			2.67078
			0.697208
			0.597488
			0.496366
			0.397433
			0.679704
			5.37731
			1.19511
			4.28299
			0.90614
			1.64423
			1.50611
			1.76585
			3.70045
			0.790111
			1.24172

## Sheet: S5
Table S5: The 150 DEGs linked to GMRClusters.
Gene
HAO2
ACAA2
AGMAT
SLC27A2
DDC
CLCN5
GLYATL1
SLC47A1
C11orf54
EHHADH
FMO1
PDZK1
SLC22A11
PHYHIPL
SLC5A10
LRP2
FUT6
GIPC2
GATM
PANK1
MAP7
SMTNL2
TRPM3
AGXT2
MSRA
SLC16A9
NAT8
MIOX
PBLD
PKLR
TMEM27
BBOX1
GJB1
SLC7A9
ANKS4B
C1orf210
SLC3A1
FREM2
ACSM2B
DMGDH
ACE2
EPHX2
TMEM174
A1CF
SLC22A12
GLYAT
ACSM2A
KL
CLDN10
CMBL
NPR3
SLC1A1
SLC17A1
CYP4A11
CUBN
TINAG
ACMSD
PAIP2B
AMDHD1
ALDH6A1
ACADM
FBP1
MAPT
SLC22A2
SLC22A6
CHDH
SLC13A1
SLC6A13
WDR72
ANK3
ACAT1
C9orf66
APOM
KCNJ15
KHK
SLC16A4
LRRC19
BHMT
MYL3
ACAD11
ALDH1L1
TMEM171
SLC10A2
SLC16A12
SLC2A2
SLC5A8
AMN
UPB1
SLC4A4
SLC17A3
AKR7A3
CRYM
PTH1R
G6PC
DPYS
VIL1
PCK1
CYP4A22
SLC22A24
SLC6A19
SLC5A12
TRPV4
FTCD
SYT9
SLC5A1
ALDOB
GHR
MME
ALDH4A1
MGAM
MYO7B
SLC23A3
TMEM82
PDZRN3
TMEM72
ALDH8A1
SULT1C4
GDA
PRODH2
FCAMR
AQP7
DAO
CLEC18B
HMGCS2
ARSF
FLRT3
RNF152
SLC6A18
SERPINA6
CA4
ALPL
HRH2
GPD1
GSTA1
NAPSA
DHDH
ABO
ANXA13
OGDHL
SLPI
SPON1
AOX1
REN
PLG
UGT3A1
SAA1
AZGP1
MMP9
KRT19
PIGR

## Sheet: S6
Table S6: The results of GO and KEGG enrichment analysis to DEGs.
Go terms											KEGG pathways
ONTOLOGY	ID	Description	GeneRatio	BgRatio	pvalue	p.adjust	qvalue	geneID	Count		ID	Description	GeneRatio	BgRatio	pvalue	p.adjust	qvalue	geneID	Count
BP	GO:0044282	small molecule catabolic process	27/137	388/18614	5.98e-19	8.15e-16	6.77e-16	HAO2/ACAA2/SLC27A2/EHHADH/FUT6/AGXT2/MIOX/CYP4A11/ACMSD/AMDHD1/ALDH6A1/ACADM/ACAT1/ACAD11/ALDH1L1/UPB1/CRYM/PCK1/FTCD/ALDOB/ALDH4A1/ALDH8A1/SULT1C4/GDA/PRODH2/DAO/DHDH	27		hsa00280	Valine, leucine and isoleucine degradation	8/86	48/8586	1.98e-08	2.93e-06	2.38e-06	ACAA2/EHHADH/AGXT2/ALDH6A1/ACADM/ACAT1/HMGCS2/AOX1	8
BP	GO:0015711	organic anion transport	28/137	433/18614	8.63e-19	8.15e-16	6.77e-16	SLC27A2/SLC47A1/SLC22A11/LRP2/SLC16A9/SLC7A9/SLC3A1/ACE2/SLC22A12/SLC1A1/SLC17A1/CYP4A11/SLC22A2/SLC22A6/SLC6A13/SLC16A4/SLC10A2/SLC16A12/SLC2A2/SLC5A8/SLC4A4/SLC17A3/SLC22A24/SLC6A19/SLC5A12/SLC23A3/SLC6A18/CA4	28		hsa00260	Glycine, serine and threonine metabolism	6/86	40/8586	2.47e-06	0.000164	0.000133	GATM/AGXT2/DMGDH/CHDH/BHMT/DAO	6
BP	GO:0016054	organic acid catabolic process	20/137	250/18614	2.19e-15	1.03e-12	8.58e-13	HAO2/ACAA2/SLC27A2/EHHADH/AGXT2/CYP4A11/ACMSD/AMDHD1/ALDH6A1/ACADM/ACAT1/ACAD11/ALDH1L1/CRYM/PCK1/FTCD/ALDH4A1/ALDH8A1/PRODH2/DAO	20		hsa00380	Tryptophan metabolism	6/86	42/8586	3.33e-06	0.000164	0.000133	DDC/EHHADH/ACMSD/ACAT1/ALDH8A1/AOX1	6
BP	GO:0046395	carboxylic acid catabolic process	20/137	250/18614	2.19e-15	1.03e-12	8.58e-13	HAO2/ACAA2/SLC27A2/EHHADH/AGXT2/CYP4A11/ACMSD/AMDHD1/ALDH6A1/ACADM/ACAT1/ACAD11/ALDH1L1/CRYM/PCK1/FTCD/ALDH4A1/ALDH8A1/PRODH2/DAO	20		hsa00650	Butanoate metabolism	5/86	27/8586	6.09e-06	0.000225	0.000183	EHHADH/ACSM2B/ACSM2A/ACAT1/HMGCS2	5
BP	GO:0046942	carboxylic acid transport	21/137	352/18614	1.41e-13	4.68e-11	3.89e-11	SLC27A2/SLC47A1/SLC22A11/LRP2/SLC16A9/SLC7A9/SLC3A1/ACE2/SLC1A1/CYP4A11/SLC22A2/SLC22A6/SLC6A13/SLC16A4/SLC10A2/SLC16A12/SLC5A8/SLC6A19/SLC5A12/SLC23A3/SLC6A18	21		hsa03320	PPAR signaling pathway	6/86	75/8586	9.81e-05	0.002904	0.002355	SLC27A2/EHHADH/ACADM/PCK1/AQP7/HMGCS2	6
BP	GO:0015849	organic acid transport	21/137	353/18614	1.49e-13	4.68e-11	3.89e-11	SLC27A2/SLC47A1/SLC22A11/LRP2/SLC16A9/SLC7A9/SLC3A1/ACE2/SLC1A1/CYP4A11/SLC22A2/SLC22A6/SLC6A13/SLC16A4/SLC10A2/SLC16A12/SLC5A8/SLC6A19/SLC5A12/SLC23A3/SLC6A18	21		hsa00330	Arginine and proline metabolism	5/86	50/8586	0.000133	0.003056	0.002478	AGMAT/GATM/ALDH4A1/PRODH2/DAO	5
BP	GO:1905039	carboxylic acid transmembrane transport	15/137	160/18614	8.37e-13	2.16e-10	1.8e-10	SLC47A1/LRP2/SLC16A9/SLC7A9/SLC3A1/ACE2/SLC1A1/SLC22A2/SLC6A13/SLC16A12/SLC5A8/SLC6A19/SLC5A12/SLC23A3/SLC6A18	15		hsa01200	Carbon metabolism	7/86	115/8586	0.000145	0.003056	0.002478	HAO2/PKLR/ALDH6A1/FBP1/ACAT1/ALDOB/OGDHL	7
BP	GO:1903825	organic acid transmembrane transport	15/137	161/18614	9.17e-13	2.16e-10	1.8e-10	SLC47A1/LRP2/SLC16A9/SLC7A9/SLC3A1/ACE2/SLC1A1/SLC22A2/SLC6A13/SLC16A12/SLC5A8/SLC6A19/SLC5A12/SLC23A3/SLC6A18	15		hsa00410	beta-Alanine metabolism	4/86	31/8586	0.00024	0.004443	0.003603	EHHADH/ALDH6A1/UPB1/DPYS	4
BP	GO:1901605	alpha-amino acid metabolic process	16/137	206/18614	2.57e-12	5.4e-10	4.49e-10	AGMAT/GLYATL1/AGXT2/MSRA/GLYAT/ACMSD/AMDHD1/ALDH6A1/ACAT1/BHMT/CRYM/FTCD/ALDH4A1/ALDH8A1/PRODH2/DAO	16		hsa04974	Protein digestion and absorption	6/86	103/8586	0.000557	0.009165	0.007431	SLC7A9/SLC3A1/ACE2/SLC1A1/SLC6A19/MME	6
BP	GO:0006520	amino acid metabolic process	18/137	290/18614	4.59e-12	8.67e-10	7.2e-10	AGMAT/DDC/GLYATL1/AGXT2/MSRA/GLYAT/ACMSD/AMDHD1/ALDH6A1/ACAT1/BHMT/UPB1/CRYM/FTCD/ALDH4A1/ALDH8A1/PRODH2/DAO	18		hsa00071	Fatty acid degradation	4/86	43/8586	0.00086	0.012724	0.010317	ACAA2/EHHADH/ACADM/ACAT1	4
BP	GO:0072337	modified amino acid transport	9/137	49/18614	7.78e-11	1.34e-08	1.11e-08	SLC47A1/PDZK1/LRP2/SLC16A9/SLC7A9/SLC3A1/SLC22A2/SLC6A13/SLC16A12	9		hsa00770	Pantothenate and CoA biosynthesis	3/86	21/8586	0.001133	0.01524	0.012357	PANK1/UPB1/DPYS	3
BP	GO:0009063	amino acid catabolic process	11/137	113/18614	7.02e-10	1.11e-07	9.18e-08	AGXT2/ACMSD/AMDHD1/ALDH6A1/ACAT1/CRYM/FTCD/ALDH4A1/ALDH8A1/PRODH2/DAO	11		hsa04146	Peroxisome	5/86	83/8586	0.001411	0.015716	0.012743	HAO2/SLC27A2/EHHADH/EPHX2/DAO	5
BP	GO:0015718	monocarboxylic acid transport	12/137	177/18614	7.45e-09	1.08e-06	9e-07	SLC27A2/SLC22A11/SLC16A9/CYP4A11/SLC22A2/SLC22A6/SLC6A13/SLC16A4/SLC10A2/SLC16A12/SLC5A8/SLC5A12	12		hsa04614	Renin-angiotensin system	3/86	23/8586	0.001487	0.015716	0.012743	ACE2/MME/REN	3
BP	GO:0046415	urate metabolic process	5/137	12/18614	1.53e-08	2.06e-06	1.71e-06	SLC22A11/SLC16A9/SLC22A12/SLC17A1/SLC17A3	5		hsa04964	Proximal tubule bicarbonate reclamation	3/86	23/8586	0.001487	0.015716	0.012743	SLC4A4/PCK1/CA4	3
BP	GO:1901606	alpha-amino acid catabolic process	9/137	93/18614	2.77e-08	3.49e-06	2.9e-06	AGXT2/ACMSD/ALDH6A1/ACAT1/CRYM/ALDH4A1/ALDH8A1/PRODH2/DAO	9		hsa01212	Fatty acid metabolism	4/86	57/8586	0.002475	0.024415	0.019796	ACAA2/EHHADH/ACADM/ACAT1	4
BP	GO:0072329	monocarboxylic acid catabolic process	10/137	131/18614	4.54e-08	5.36e-06	4.45e-06	HAO2/ACAA2/SLC27A2/EHHADH/AGXT2/CYP4A11/ACADM/ACAT1/ACAD11/PCK1	10		hsa00010	Glycolysis / Gluconeogenesis	4/86	67/8586	0.004452	0.040399	0.032756	PKLR/FBP1/PCK1/ALDOB	4
BP	GO:0006814	sodium ion transport	13/137	254/18614	4.99e-08	5.54e-06	4.61e-06	SLC5A10/SLC17A1/SLC13A1/SLC6A13/ANK3/SLC10A2/SLC5A8/SLC4A4/SLC17A3/SLC6A19/SLC5A12/SLC5A1/SLC6A18	13		hsa00051	Fructose and mannose metabolism	3/86	34/8586	0.00464	0.040399	0.032756	FBP1/KHK/ALDOB	3
BP	GO:0009259	ribonucleotide metabolic process	17/137	464/18614	5.58e-08	5.86e-06	4.87e-06	SLC27A2/PANK1/PKLR/ACSM2B/GLYAT/ACSM2A/FBP1/ACAT1/UPB1/SLC4A4/DPYS/ALDOB/SULT1C4/GDA/HMGCS2/GPD1/OGDHL	17
BP	GO:0003333	amino acid transmembrane transport	9/137	103/18614	6.8e-08	6.76e-06	5.62e-06	SLC47A1/SLC7A9/SLC3A1/ACE2/SLC1A1/SLC22A2/SLC6A13/SLC6A19/SLC6A18	9
BP	GO:0019693	ribose phosphate metabolic process	17/137	473/18614	7.36e-08	6.95e-06	5.78e-06	SLC27A2/PANK1/PKLR/ACSM2B/GLYAT/ACSM2A/FBP1/ACAT1/UPB1/SLC4A4/DPYS/ALDOB/SULT1C4/GDA/HMGCS2/GPD1/OGDHL	17
BP	GO:0009062	fatty acid catabolic process	9/137	105/18614	8.04e-08	7.23e-06	6.01e-06	HAO2/ACAA2/SLC27A2/EHHADH/CYP4A11/ACADM/ACAT1/ACAD11/PCK1	9
BP	GO:0051180	vitamin transport	7/137	51/18614	8.86e-08	7.61e-06	6.32e-06	SLC47A1/LRP2/CUBN/SLC22A2/SLC2A2/AMN/SLC23A3	7
BP	GO:0006577	amino-acid betaine metabolic process	5/137	17/18614	1.16e-07	9.5e-06	7.89e-06	BBOX1/DMGDH/ACADM/CHDH/BHMT	5
BP	GO:0072348	sulfur compound transport	7/137	55/18614	1.52e-07	1.19e-05	9.91e-06	SLC47A1/SLC7A9/SLC3A1/SLC1A1/SLC22A2/SLC13A1/SLC6A13	7
BP	GO:0009308	amine metabolic process	9/137	117/18614	2.05e-07	1.55e-05	1.29e-05	AGMAT/DDC/DMGDH/KL/SLC1A1/ACMSD/CHDH/BHMT/DAO	9
BP	GO:0030258	lipid modification	11/137	197/18614	2.34e-07	1.7e-05	1.41e-05	HAO2/ACAA2/SLC27A2/EHHADH/FMO1/EPHX2/ACADM/ACAT1/ACAD11/CYP4A22/ABO	11
BP	GO:0043605	amide catabolic process	5/137	20/18614	2.85e-07	1.99e-05	1.66e-05	AMDHD1/FTCD/ALDH4A1/GDA/PRODH2	5
BP	GO:0016052	carbohydrate catabolic process	10/137	162/18614	3.35e-07	2.2e-05	1.83e-05	FUT6/MIOX/PKLR/FBP1/SLC4A4/ALDOB/MGAM/GPD1/DHDH/OGDHL	10
BP	GO:0006575	cellular modified amino acid metabolic process	9/137	124/18614	3.37e-07	2.2e-05	1.83e-05	GATM/BBOX1/DMGDH/ACADM/CHDH/BHMT/CRYM/FTCD/ALDH4A1	9
BP	GO:0003014	renal system process	9/137	127/18614	4.14e-07	2.61e-05	2.16e-05	CLCN5/SLC22A12/NPR3/CYP4A11/SLC22A6/AMN/SLC5A1/SLC6A18/REN	9
BP	GO:0043648	dicarboxylic acid metabolic process	8/137	95/18614	4.97e-07	3.03e-05	2.52e-05	ACMSD/AMDHD1/ALDH1L1/PCK1/FTCD/ALDH4A1/PRODH2/OGDHL	8
BP	GO:0035725	sodium ion transmembrane transport	10/137	181/18614	9.31e-07	5.49e-05	4.56e-05	SLC5A10/SLC17A1/SLC13A1/SLC6A13/ANK3/SLC4A4/SLC17A3/SLC6A19/SLC5A1/SLC6A18	10
BP	GO:0009150	purine ribonucleotide metabolic process	15/137	445/18614	1.02e-06	5.77e-05	4.79e-05	SLC27A2/PANK1/PKLR/ACSM2B/GLYAT/ACSM2A/FBP1/ACAT1/SLC4A4/ALDOB/SULT1C4/GDA/HMGCS2/GPD1/OGDHL	15
BP	GO:0016053	organic acid biosynthetic process	13/137	331/18614	1.04e-06	5.77e-05	4.79e-05	SLC27A2/FMO1/GATM/AGXT2/PKLR/ACSM2B/ACSM2A/CYP4A11/ACMSD/BHMT/UPB1/CYP4A22/ALDH8A1	13
BP	GO:0006631	fatty acid metabolic process	14/137	394/18614	1.29e-06	6.95e-05	5.77e-05	HAO2/ACAA2/SLC27A2/EHHADH/FMO1/ACSM2B/ACSM2A/CYP4A11/ACADM/ACAT1/ACAD11/PCK1/CYP4A22/GSTA1	14
BP	GO:0071466	cellular response to xenobiotic stimulus	10/137	189/18614	1.38e-06	7.09e-05	5.89e-05	DDC/FMO1/ACSM2B/GLYAT/CMBL/FBP1/SULT1C4/GSTA1/AOX1/REN	10
BP	GO:0006865	amino acid transport	9/137	147/18614	1.42e-06	7.09e-05	5.89e-05	SLC47A1/SLC7A9/SLC3A1/ACE2/SLC1A1/SLC22A2/SLC6A13/SLC6A19/SLC6A18	9
BP	GO:0019395	fatty acid oxidation	8/137	109/18614	1.43e-06	7.09e-05	5.89e-05	HAO2/ACAA2/SLC27A2/EHHADH/FMO1/ACADM/ACAT1/ACAD11	8
BP	GO:0009064	glutamine family amino acid metabolic process	7/137	79/18614	1.87e-06	9.06e-05	7.53e-05	AGMAT/GLYATL1/AMDHD1/FTCD/ALDH4A1/PRODH2/DAO	7
BP	GO:0034440	lipid oxidation	8/137	116/18614	2.28e-06	0.000108	8.96e-05	HAO2/ACAA2/SLC27A2/EHHADH/FMO1/ACADM/ACAT1/ACAD11	8
BP	GO:0033865	nucleoside bisphosphate metabolic process	8/137	122/18614	3.34e-06	0.000147	0.000122	SLC27A2/PANK1/ACSM2B/GLYAT/ACSM2A/ACAT1/SULT1C4/HMGCS2	8
BP	GO:0033875	ribonucleoside bisphosphate metabolic process	8/137	122/18614	3.34e-06	0.000147	0.000122	SLC27A2/PANK1/ACSM2B/GLYAT/ACSM2A/ACAT1/SULT1C4/HMGCS2	8
BP	GO:0034032	purine nucleoside bisphosphate metabolic process	8/137	122/18614	3.34e-06	0.000147	0.000122	SLC27A2/PANK1/ACSM2B/GLYAT/ACSM2A/ACAT1/SULT1C4/HMGCS2	8
BP	GO:0010232	vascular transport	7/137	87/18614	3.59e-06	0.000151	0.000125	LRP2/SLC1A1/SLC22A2/SLC6A13/SLC16A12/SLC4A4/SLC5A1	7
BP	GO:0150104	transport across blood-brain barrier	7/137	87/18614	3.59e-06	0.000151	0.000125	LRP2/SLC1A1/SLC22A2/SLC6A13/SLC16A12/SLC4A4/SLC5A1	7
BP	GO:0015804	neutral amino acid transport	6/137	58/18614	4.21e-06	0.000169	0.000141	SLC7A9/SLC3A1/ACE2/SLC1A1/SLC6A19/SLC6A18	6
BP	GO:0006790	sulfur compound metabolic process	12/137	319/18614	4.29e-06	0.000169	0.000141	SLC27A2/FMO1/MSRA/ACSM2B/GLYAT/ACSM2A/ACAT1/BHMT/GHR/SULT1C4/HMGCS2/GSTA1	12
BP	GO:0003018	vascular process in circulatory system	11/137	265/18614	4.31e-06	0.000169	0.000141	LRP2/ACE2/NPR3/SLC1A1/SLC22A2/SLC6A13/SLC16A12/SLC4A4/TRPV4/SLC5A1/HRH2	11
BP	GO:0046394	carboxylic acid biosynthetic process	12/137	328/18614	5.69e-06	0.00022	0.000182	SLC27A2/GATM/AGXT2/PKLR/ACSM2B/ACSM2A/CYP4A11/ACMSD/BHMT/UPB1/CYP4A22/ALDH8A1	12
BP	GO:0035461	vitamin transmembrane transport	4/137	21/18614	1.53e-05	0.000576	0.000479	SLC47A1/LRP2/SLC22A2/SLC23A3	4
BP	GO:0006090	pyruvate metabolic process	7/137	112/18614	1.91e-05	0.000708	0.000588	PKLR/FBP1/SLC4A4/PCK1/ALDOB/GPD1/OGDHL	7
BP	GO:0006635	fatty acid beta-oxidation	6/137	76/18614	2.04e-05	0.000741	0.000616	ACAA2/SLC27A2/EHHADH/ACADM/ACAT1/ACAD11	6
BP	GO:0009410	response to xenobiotic stimulus	13/137	440/18614	2.26e-05	0.000806	0.000669	DDC/FMO1/ACSM2B/SLC22A12/GLYAT/CMBL/SLC1A1/FBP1/SULT1C4/HMGCS2/GSTA1/AOX1/REN	13
BP	GO:1902475	L-alpha-amino acid transmembrane transport	6/137	79/18614	2.55e-05	0.000891	0.00074	SLC47A1/SLC7A9/SLC3A1/ACE2/SLC1A1/SLC22A2	6
BP	GO:0098657	import into cell	10/137	265/18614	2.71e-05	0.000931	0.000774	SLC27A2/SLC47A1/LRP2/ACE2/SLC1A1/SLC22A2/SLC6A13/KCNJ15/TRPV4/SLC5A1	10
BP	GO:0098739	import across plasma membrane	9/137	212/18614	2.77e-05	0.000934	0.000776	SLC47A1/LRP2/ACE2/SLC1A1/SLC22A2/SLC6A13/KCNJ15/TRPV4/SLC5A1	9
BP	GO:0006805	xenobiotic metabolic process	7/137	123/18614	3.5e-05	0.001161	0.000965	FMO1/ACSM2B/GLYAT/CMBL/SULT1C4/GSTA1/AOX1	7
BP	GO:0006096	glycolytic process	6/137	85/18614	3.87e-05	0.00123	0.001022	PKLR/FBP1/SLC4A4/ALDOB/GPD1/OGDHL	6
BP	GO:0072524	pyridine-containing compound metabolic process	6/137	85/18614	3.87e-05	0.00123	0.001022	FMO1/ACMSD/ALDH1L1/SLC5A8/ALPL/GPD1	6
BP	GO:0089718	amino acid import across plasma membrane	5/137	52/18614	3.95e-05	0.00123	0.001022	SLC47A1/ACE2/SLC1A1/SLC22A2/SLC6A13	5
BP	GO:0044242	cellular lipid catabolic process	9/137	222/18614	3.97e-05	0.00123	0.001022	HAO2/ACAA2/SLC27A2/EHHADH/CYP4A11/ACADM/ACAT1/ACAD11/PCK1	9
BP	GO:0006757	ATP generation from ADP	6/137	86/18614	4.13e-05	0.001239	0.001029	PKLR/FBP1/SLC4A4/ALDOB/GPD1/OGDHL	6
BP	GO:0015807	L-amino acid transport	6/137	86/18614	4.13e-05	0.001239	0.001029	SLC47A1/SLC7A9/SLC3A1/ACE2/SLC1A1/SLC22A2	6
BP	GO:0006560	proline metabolic process	3/137	10/18614	4.51e-05	0.00133	0.001105	ALDH4A1/PRODH2/DAO	3
BP	GO:0042398	cellular modified amino acid biosynthetic process	4/137	28/18614	5.01e-05	0.001457	0.00121	GATM/BBOX1/ACADM/CHDH	4
BP	GO:0015698	inorganic anion transport	8/137	179/18614	5.44e-05	0.001558	0.001295	CLCN5/SLC22A11/SLC1A1/SLC17A1/SLC22A6/SLC13A1/SLC4A4/SLC17A3	8
BP	GO:0006637	acyl-CoA metabolic process	6/137	94/18614	6.82e-05	0.001858	0.001544	SLC27A2/ACSM2B/GLYAT/ACSM2A/ACAT1/HMGCS2	6
BP	GO:0035383	thioester metabolic process	6/137	94/18614	6.82e-05	0.001858	0.001544	SLC27A2/ACSM2B/GLYAT/ACSM2A/ACAT1/HMGCS2	6
BP	GO:0046031	ADP metabolic process	6/137	94/18614	6.82e-05	0.001858	0.001544	PKLR/FBP1/SLC4A4/ALDOB/GPD1/OGDHL	6
BP	GO:0015850	organic hydroxy compound transport	10/137	296/18614	6.89e-05	0.001858	0.001544	SLC22A2/APOM/SLC10A2/SLC5A8/SLC22A24/SLC5A12/SYT9/SLC5A1/AQP7/REN	10
BP	GO:0009636	response to toxic substance	9/137	242/18614	7.73e-05	0.002057	0.001709	DDC/SLC47A1/PDZK1/EPHX2/GLYAT/APOM/SLC17A3/AKR7A3/GSTA1	9
BP	GO:0019748	secondary metabolic process	5/137	60/18614	7.92e-05	0.002078	0.001727	DDC/FMO1/ACMSD/AKR7A3/SULT1C4	5
BP	GO:0006576	biogenic amine metabolic process	6/137	97/18614	8.13e-05	0.002103	0.001747	AGMAT/DDC/KL/SLC1A1/ACMSD/DAO	6
BP	GO:0000101	sulfur amino acid transport	3/137	13/18614	0.000106	0.002698	0.002242	SLC7A9/SLC3A1/SLC1A1	3
BP	GO:0006165	nucleoside diphosphate phosphorylation	6/137	102/18614	0.000107	0.002707	0.002249	PKLR/FBP1/SLC4A4/ALDOB/GPD1/OGDHL	6
BP	GO:0006536	glutamate metabolic process	4/137	34/18614	0.00011	0.002727	0.002266	AMDHD1/FTCD/ALDH4A1/PRODH2	4
BP	GO:0046939	nucleotide phosphorylation	6/137	104/18614	0.00012	0.002936	0.002439	PKLR/FBP1/SLC4A4/ALDOB/GPD1/OGDHL	6
BP	GO:0009135	purine nucleoside diphosphate metabolic process	6/137	106/18614	0.000133	0.003082	0.002561	PKLR/FBP1/SLC4A4/ALDOB/GPD1/OGDHL	6
BP	GO:0009179	purine ribonucleoside diphosphate metabolic process	6/137	106/18614	0.000133	0.003082	0.002561	PKLR/FBP1/SLC4A4/ALDOB/GPD1/OGDHL	6
BP	GO:0006000	fructose metabolic process	3/137	14/18614	0.000134	0.003082	0.002561	FBP1/KHK/ALDOB	3
BP	GO:0009158	ribonucleoside monophosphate catabolic process	3/137	14/18614	0.000134	0.003082	0.002561	UPB1/DPYS/GDA	3
BP	GO:0009159	deoxyribonucleoside monophosphate catabolic process	3/137	14/18614	0.000134	0.003082	0.002561	UPB1/DPYS/GDA	3
BP	GO:0006081	cellular aldehyde metabolic process	5/137	69/18614	0.000155	0.003518	0.002923	AGXT2/AKR7A3/ALDOB/ALDH8A1/ALPL	5
BP	GO:0051791	medium-chain fatty acid metabolic process	3/137	15/18614	0.000166	0.003741	0.003108	CYP4A11/ACADM/CYP4A22	3
BP	GO:0032868	response to insulin	9/137	272/18614	0.000187	0.004154	0.003452	PKLR/SLC22A12/FBP1/KHK/PCK1/TRPV4/GHR/HMGCS2/ALPL	9
BP	GO:0042401	biogenic amine biosynthetic process	4/137	39/18614	0.000189	0.004154	0.003452	AGMAT/DDC/KL/DAO	4
BP	GO:0009309	amine biosynthetic process	4/137	40/18614	0.000209	0.004537	0.003769	AGMAT/DDC/KL/DAO	4
BP	GO:0031667	response to nutrient levels	12/137	477/18614	0.000215	0.004571	0.003798	PKLR/KL/ACADM/FBP1/ACAT1/PCK1/SLC6A19/TRPV4/GHR/HMGCS2/RNF152/ALPL	12
BP	GO:0009185	ribonucleoside diphosphate metabolic process	6/137	116/18614	0.000218	0.004571	0.003798	PKLR/FBP1/SLC4A4/ALDOB/GPD1/OGDHL	6
BP	GO:0015908	fatty acid transport	6/137	116/18614	0.000218	0.004571	0.003798	SLC27A2/SLC22A11/CYP4A11/SLC22A2/SLC22A6/SLC5A8	6
BP	GO:0009404	toxin metabolic process	3/137	17/18614	0.000246	0.005105	0.004241	DDC/FMO1/AKR7A3	3
BP	GO:1901568	fatty acid derivative metabolic process	5/137	77/18614	0.000259	0.005324	0.004423	SLC27A2/ACSM2A/CYP4A11/ACAT1/HMGCS2	5
BP	GO:0019362	pyridine nucleotide metabolic process	5/137	79/18614	0.000292	0.005836	0.004849	FMO1/ACMSD/ALDH1L1/SLC5A8/GPD1	5
BP	GO:0046496	nicotinamide nucleotide metabolic process	5/137	79/18614	0.000292	0.005836	0.004849	FMO1/ACMSD/ALDH1L1/SLC5A8/GPD1	5
BP	GO:0009125	nucleoside monophosphate catabolic process	3/137	18/18614	0.000294	0.005836	0.004849	UPB1/DPYS/GDA	3
BP	GO:0140115	export across plasma membrane	5/137	80/18614	0.00031	0.0061	0.005068	SLC47A1/PDZK1/SLC22A2/SLC4A4/SLC17A3	5
BP	GO:1990822	basic amino acid transmembrane transport	3/137	19/18614	0.000347	0.006751	0.005609	SLC47A1/SLC3A1/SLC22A2	3
BP	GO:0006066	alcohol metabolic process	10/137	366/18614	0.000384	0.0074	0.006148	ACAA2/LRP2/MIOX/EPHX2/CUBN/PTH1R/PCK1/SULT1C4/HMGCS2/GPD1	10
BP	GO:1901617	organic hydroxy compound biosynthetic process	8/137	242/18614	0.00043	0.008214	0.006825	ACAA2/SLC27A2/DDC/KL/PTH1R/PCK1/DAO/HMGCS2	8
BP	GO:0009261	ribonucleotide catabolic process	4/137	49/18614	0.00046	0.008694	0.007224	ACAT1/UPB1/DPYS/GDA	4
BP	GO:0043651	linoleic acid metabolic process	3/137	21/18614	0.000471	0.008759	0.007278	CYP4A11/CYP4A22/GSTA1	3
BP	GO:0009132	nucleoside diphosphate metabolic process	6/137	134/18614	0.000473	0.008759	0.007278	PKLR/FBP1/SLC4A4/ALDOB/GPD1/OGDHL	6
BP	GO:0001822	kidney development	9/137	310/18614	0.000488	0.008952	0.007438	LRP2/FREM2/CYP4A11/ACAT1/CYP4A22/MME/HMGCS2/REN/MMP9	9
BP	GO:0051591	response to cAMP	5/137	89/18614	0.000508	0.009222	0.007662	PKLR/FBP1/HMGCS2/GPD1/REN	5
BP	GO:0009713	catechol-containing compound biosynthetic process	3/137	22/18614	0.000542	0.009571	0.007952	DDC/KL/DAO	3
BP	GO:0015802	basic amino acid transport	3/137	22/18614	0.000542	0.009571	0.007952	SLC47A1/SLC3A1/SLC22A2	3
BP	GO:0042423	catecholamine biosynthetic process	3/137	22/18614	0.000542	0.009571	0.007952	DDC/KL/DAO	3
BP	GO:0072001	renal system development	9/137	320/18614	0.000613	0.010614	0.008818	LRP2/FREM2/CYP4A11/ACAT1/CYP4A22/MME/HMGCS2/REN/MMP9	9
BP	GO:0042219	cellular modified amino acid catabolic process	3/137	23/18614	0.00062	0.010614	0.008818	DMGDH/BHMT/ALDH4A1	3
BP	GO:0097164	ammonium ion metabolic process	3/137	23/18614	0.00062	0.010614	0.008818	DDC/DMGDH/CHDH	3
BP	GO:0005996	monosaccharide metabolic process	8/137	256/18614	0.000624	0.010614	0.008818	FUT6/ACADM/FBP1/KHK/PCK1/ALDOB/GPD1/DHDH	8
BP	GO:0098754	detoxification	6/137	144/18614	0.000692	0.011661	0.009688	SLC47A1/PDZK1/APOM/SLC17A3/AKR7A3/GSTA1	6
BP	GO:0009162	deoxyribonucleoside monophosphate metabolic process	3/137	24/18614	0.000705	0.011661	0.009688	UPB1/DPYS/GDA	3
BP	GO:1990961	xenobiotic detoxification by transmembrane export across the plasma membrane	3/137	24/18614	0.000705	0.011661	0.009688	SLC47A1/PDZK1/SLC17A3	3
BP	GO:0006584	catecholamine metabolic process	4/137	55/18614	0.000716	0.011661	0.009688	DDC/KL/SLC1A1/DAO	4
BP	GO:0009712	catechol-containing compound metabolic process	4/137	55/18614	0.000716	0.011661	0.009688	DDC/KL/SLC1A1/DAO	4
BP	GO:0016042	lipid catabolic process	9/137	330/18614	0.000763	0.012231	0.010162	HAO2/ACAA2/SLC27A2/EHHADH/CYP4A11/ACADM/ACAT1/ACAD11/PCK1	9
BP	GO:0042908	xenobiotic transport	4/137	56/18614	0.000767	0.012231	0.010162	SLC47A1/PDZK1/SLC22A2/SLC17A3	4
BP	GO:0006820	monoatomic anion transport	6/137	147/18614	0.000771	0.012231	0.010162	CLCN5/PDZK1/SLC1A1/SLC17A1/SLC13A1/SLC4A4	6
BP	GO:0062012	regulation of small molecule metabolic process	9/137	331/18614	0.000779	0.012271	0.010195	FMO1/EPHX2/ACMSD/ACADM/FBP1/BHMT/SLC4A4/PTH1R/GPD1	9
BP	GO:0015695	organic cation transport	4/137	60/18614	0.000995	0.015395	0.012791	SLC47A1/PDZK1/SLC16A9/SLC22A2	4
BP	GO:0009065	glutamine family amino acid catabolic process	3/137	27/18614	0.001002	0.015395	0.012791	ALDH4A1/PRODH2/DAO	3
BP	GO:0046618	xenobiotic export from cell	3/137	27/18614	0.001002	0.015395	0.012791	SLC47A1/PDZK1/SLC17A3	3
BP	GO:0008643	carbohydrate transport	6/137	156/18614	0.001049	0.015985	0.013281	SLC5A10/SLC2A2/VIL1/SLC5A1/SLC23A3/AQP7	6
BP	GO:0015697	quaternary ammonium group transport	3/137	28/18614	0.001117	0.016875	0.014021	PDZK1/SLC16A9/SLC22A2	3
BP	GO:0022600	digestive system process	5/137	107/18614	0.00117	0.017545	0.014577	PBLD/NPR3/VIL1/SLC5A1/HRH2	5
BP	GO:0072330	monocarboxylic acid biosynthetic process	7/137	220/18614	0.00123	0.018001	0.014957	SLC27A2/GATM/PKLR/ACSM2B/ACSM2A/ACMSD/ALDH8A1	7
BP	GO:0009264	deoxyribonucleotide catabolic process	3/137	29/18614	0.001239	0.018001	0.014957	UPB1/DPYS/GDA	3
BP	GO:0015732	prostaglandin transport	3/137	29/18614	0.001239	0.018001	0.014957	SLC22A11/SLC22A2/SLC22A6	3
BP	GO:0046386	deoxyribose phosphate catabolic process	3/137	29/18614	0.001239	0.018001	0.014957	UPB1/DPYS/GDA	3
BP	GO:0043434	response to peptide hormone	10/137	427/18614	0.001252	0.018049	0.014996	PKLR/SLC22A12/KL/FBP1/KHK/PCK1/TRPV4/GHR/HMGCS2/ALPL	10
BP	GO:0071715	icosanoid transport	4/137	65/18614	0.001343	0.019221	0.01597	SLC22A11/CYP4A11/SLC22A2/SLC22A6	4
BP	GO:0018958	phenol-containing compound metabolic process	5/137	111/18614	0.001378	0.019575	0.016264	DDC/KL/SLC1A1/CRYM/DAO	5
BP	GO:0070293	renal absorption	3/137	31/18614	0.001508	0.021133	0.017558	AMN/SLC5A1/SLC6A18	3
BP	GO:0019318	hexose metabolic process	7/137	228/18614	0.00151	0.021133	0.017558	FUT6/ACADM/FBP1/KHK/PCK1/ALDOB/GPD1	7
BP	GO:0010038	response to metal ion	9/137	367/18614	0.001599	0.022212	0.018454	PKLR/SLC1A1/FBP1/MAPT/ANK3/KHK/SYT9/HMGCS2/MMP9	9
BP	GO:0006869	lipid transport	10/137	447/18614	0.001757	0.024222	0.020124	SLC27A2/SLC22A11/CYP4A11/SLC22A2/SLC22A6/APOM/SLC10A2/SLC5A8/SLC22A24/REN	10
BP	GO:0009112	nucleobase metabolic process	3/137	34/18614	0.001975	0.026842	0.022301	ALDH6A1/DPYS/GDA	3
BP	GO:0090313	regulation of protein targeting to membrane	3/137	34/18614	0.001975	0.026842	0.022301	PDZK1/SLC1A1/ANK3	3
BP	GO:0002002	regulation of angiotensin levels in blood	2/137	10/18614	0.002328	0.030541	0.025375	ACE2/REN	2
BP	GO:0006547	histidine metabolic process	2/137	10/18614	0.002328	0.030541	0.025375	AMDHD1/FTCD	2
BP	GO:0030388	fructose 1,6-bisphosphate metabolic process	2/137	10/18614	0.002328	0.030541	0.025375	FBP1/ALDOB	2
BP	GO:0071476	cellular hypotonic response	2/137	10/18614	0.002328	0.030541	0.025375	FBP1/TRPV4	2
BP	GO:1902224	ketone body metabolic process	2/137	10/18614	0.002328	0.030541	0.025375	ACAT1/HMGCS2	2
BP	GO:0006109	regulation of carbohydrate metabolic process	6/137	183/18614	0.002362	0.030561	0.025391	ACADM/FBP1/KHK/SLC4A4/PTH1R/GPD1	6
BP	GO:0009266	response to temperature stimulus	6/137	183/18614	0.002362	0.030561	0.025391	PKLR/ACADM/FBP1/MAPT/TRPV4/HMGCS2	6
BP	GO:0009166	nucleotide catabolic process	4/137	76/18614	0.002392	0.030734	0.025535	ACAT1/UPB1/DPYS/GDA	4
BP	GO:0046683	response to organophosphorus	5/137	129/18614	0.002665	0.034011	0.028258	PKLR/FBP1/HMGCS2/GPD1/REN	5
BP	GO:0008202	steroid metabolic process	8/137	323/18614	0.002723	0.034322	0.028516	ACAA2/SLC27A2/LRP2/EPHX2/CUBN/SLC22A24/HMGCS2/SERPINA6	8
BP	GO:0072529	pyrimidine-containing compound catabolic process	3/137	38/18614	0.002725	0.034322	0.028516	ALDH6A1/UPB1/DPYS	3
BP	GO:0015937	coenzyme A biosynthetic process	2/137	11/18614	0.002832	0.035193	0.02924	PANK1/ACAT1	2
BP	GO:0071492	cellular response to UV-A	2/137	11/18614	0.002832	0.035193	0.02924	MME/MMP9	2
BP	GO:0034219	carbohydrate transmembrane transport	5/137	133/18614	0.00304	0.037534	0.031185	SLC5A10/SLC2A2/SLC5A1/SLC23A3/AQP7	5
BP	GO:0009069	serine family amino acid metabolic process	3/137	40/18614	0.003158	0.038239	0.031771	AGXT2/GLYAT/DAO	3
BP	GO:0035337	fatty-acyl-CoA metabolic process	3/137	40/18614	0.003158	0.038239	0.031771	SLC27A2/ACSM2A/ACAT1	3
BP	GO:0140448	signaling receptor ligand precursor processing	3/137	40/18614	0.003158	0.038239	0.031771	ACE2/MME/REN	3
BP	GO:0043467	regulation of generation of precursor metabolites and energy	5/137	135/18614	0.003241	0.038566	0.032043	FBP1/KHK/SLC4A4/TRPV4/GPD1	5
BP	GO:0005984	disaccharide metabolic process	2/137	12/18614	0.003382	0.038566	0.032043	FBP1/MGAM	2
BP	GO:0006971	hypotonic response	2/137	12/18614	0.003382	0.038566	0.032043	FBP1/TRPV4	2
BP	GO:0009176	pyrimidine deoxyribonucleoside monophosphate metabolic process	2/137	12/18614	0.003382	0.038566	0.032043	UPB1/DPYS	2
BP	GO:0015838	amino-acid betaine transport	2/137	12/18614	0.003382	0.038566	0.032043	PDZK1/SLC16A9	2
BP	GO:0033539	fatty acid beta-oxidation using acyl-CoA dehydrogenase	2/137	12/18614	0.003382	0.038566	0.032043	ACADM/ACAD11	2
BP	GO:0042416	dopamine biosynthetic process	2/137	12/18614	0.003382	0.038566	0.032043	DDC/DAO	2
BP	GO:0042756	drinking behavior	2/137	12/18614	0.003382	0.038566	0.032043	ACE2/REN	2
BP	GO:0071472	cellular response to salt stress	2/137	12/18614	0.003382	0.038566	0.032043	FBP1/TRPV4	2
BP	GO:0042417	dopamine metabolic process	3/137	41/18614	0.003389	0.038566	0.032043	DDC/SLC1A1/DAO	3
BP	GO:0006094	gluconeogenesis	4/137	84/18614	0.003438	0.03889	0.032312	ACADM/FBP1/PCK1/GPD1	4
BP	GO:1901292	nucleoside phosphate catabolic process	4/137	85/18614	0.003588	0.04034	0.033516	ACAT1/UPB1/DPYS/GDA	4
BP	GO:0007586	digestion	5/137	139/18614	0.003673	0.04105	0.034107	PBLD/NPR3/VIL1/SLC5A1/HRH2	5
BP	GO:0006970	response to osmotic stress	4/137	86/18614	0.003741	0.041575	0.034542	FMO1/MAP7/FBP1/TRPV4	4
BP	GO:0010876	lipid localization	10/137	497/18614	0.003764	0.041576	0.034543	SLC27A2/SLC22A11/CYP4A11/SLC22A2/SLC22A6/APOM/SLC10A2/SLC5A8/SLC22A24/REN	10
BP	GO:0006836	neurotransmitter transport	6/137	202/18614	0.003846	0.042095	0.034975	DDC/SLC1A1/SLC22A2/SLC6A13/SYT9/SLC6A18	6
BP	GO:0009394	2'-deoxyribonucleotide metabolic process	3/137	43/18614	0.003882	0.042095	0.034975	UPB1/DPYS/GDA	3
BP	GO:0019674	NAD metabolic process	3/137	43/18614	0.003882	0.042095	0.034975	ACMSD/SLC5A8/GPD1	3
BP	GO:0019319	hexose biosynthetic process	4/137	87/18614	0.0039	0.042095	0.034975	ACADM/FBP1/PCK1/GPD1	4
BP	GO:0006521	regulation of cellular amino acid metabolic process	2/137	13/18614	0.003977	0.04221	0.03507	ACMSD/BHMT	2
BP	GO:0009437	carnitine metabolic process	2/137	13/18614	0.003977	0.04221	0.03507	BBOX1/ACADM	2
BP	GO:0042538	hyperosmotic salinity response	2/137	13/18614	0.003977	0.04221	0.03507	FBP1/TRPV4	2
BP	GO:0001889	liver development	5/137	142/18614	0.004022	0.042444	0.035264	ACADM/ACAT1/UPB1/PCK1/HMGCS2	5
BP	GO:0014074	response to purine-containing compound	5/137	143/18614	0.004144	0.043007	0.035732	PKLR/FBP1/HMGCS2/GPD1/REN	5
BP	GO:0009262	deoxyribonucleotide metabolic process	3/137	44/18614	0.004144	0.043007	0.035732	UPB1/DPYS/GDA	3
BP	GO:0019692	deoxyribose phosphate metabolic process	3/137	44/18614	0.004144	0.043007	0.035732	UPB1/DPYS/GDA	3
BP	GO:0042886	amide transport	8/137	349/18614	0.004346	0.044866	0.037277	SLC47A1/LRP2/SLC3A1/SLC1A1/SLC2A2/TRPV4/SYT9/AQP7	8
BP	GO:0061008	hepaticobiliary system development	5/137	145/18614	0.004394	0.045115	0.037484	ACADM/ACAT1/UPB1/PCK1/HMGCS2	5
BP	GO:0046049	UMP metabolic process	2/137	14/18614	0.004618	0.04665	0.038759	UPB1/DPYS	2
BP	GO:0070141	response to UV-A	2/137	14/18614	0.004618	0.04665	0.038759	MME/MMP9	2
BP	GO:1901160	primary amino compound metabolic process	2/137	14/18614	0.004618	0.04665	0.038759	AGMAT/DDC	2
BP	GO:0032869	cellular response to insulin stimulus	6/137	211/18614	0.004752	0.047744	0.039668	PKLR/SLC22A12/FBP1/PCK1/GHR/HMGCS2	6
BP	GO:1900542	regulation of purine nucleotide metabolic process	4/137	93/18614	0.004945	0.049242	0.040912	ACMSD/FBP1/SLC4A4/GPD1	4
BP	GO:0009066	aspartate family amino acid metabolic process	3/137	47/18614	0.004993	0.049242	0.040912	MSRA/BHMT/CRYM	3
BP	GO:0016051	carbohydrate biosynthetic process	6/137	214/18614	0.005086	0.049242	0.040912	FUT6/ACADM/FBP1/PTH1R/PCK1/GPD1	6
BP	GO:0003073	regulation of systemic arterial blood pressure	4/137	94/18614	0.005136	0.049242	0.040912	ACE2/KL/CYP4A11/REN	4
BP	GO:0006140	regulation of nucleotide metabolic process	4/137	94/18614	0.005136	0.049242	0.040912	ACMSD/FBP1/SLC4A4/GPD1	4
BP	GO:0006835	dicarboxylic acid transport	4/137	94/18614	0.005136	0.049242	0.040912	LRP2/SLC3A1/SLC1A1/SLC22A6	4
BP	GO:0006110	regulation of glycolytic process	3/137	48/18614	0.005297	0.049242	0.040912	FBP1/SLC4A4/GPD1	3
BP	GO:0046189	phenol-containing compound biosynthetic process	3/137	48/18614	0.005297	0.049242	0.040912	DDC/KL/DAO	3
BP	GO:0006206	pyrimidine nucleobase metabolic process	2/137	15/18614	0.005303	0.049242	0.040912	ALDH6A1/DPYS	2
BP	GO:0009173	pyrimidine ribonucleoside monophosphate metabolic process	2/137	15/18614	0.005303	0.049242	0.040912	UPB1/DPYS	2
BP	GO:0015846	polyamine transport	2/137	15/18614	0.005303	0.049242	0.040912	SLC47A1/SLC22A2	2
BP	GO:0045117	azole transmembrane transport	2/137	15/18614	0.005303	0.049242	0.040912	SLC47A1/SLC22A2	2
BP	GO:0045989	positive regulation of striated muscle contraction	2/137	15/18614	0.005303	0.049242	0.040912	ACE2/TRPV4	2
BP	GO:0072531	pyrimidine-containing compound transmembrane transport	2/137	15/18614	0.005303	0.049242	0.040912	SLC47A1/SLC22A2	2
BP	GO:1903826	L-arginine transmembrane transport	2/137	15/18614	0.005303	0.049242	0.040912	SLC47A1/SLC22A2	2
BP	GO:0042180	cellular ketone metabolic process	6/137	216/18614	0.005318	0.049242	0.040912	FMO1/ACMSD/BHMT/ALDH8A1/SULT1C4/GPD1	6
BP	GO:0046364	monosaccharide biosynthetic process	4/137	96/18614	0.005533	0.050981	0.042357	ACADM/FBP1/PCK1/GPD1	4
BP	GO:0046034	ATP metabolic process	6/137	219/18614	0.00568	0.052088	0.043277	PKLR/FBP1/SLC4A4/ALDOB/GPD1/OGDHL	6
BP	GO:0044262	cellular carbohydrate metabolic process	7/137	290/18614	0.005711	0.052114	0.043299	MIOX/ACADM/FBP1/KHK/PTH1R/PCK1/MGAM	7
BP	GO:0044272	sulfur compound biosynthetic process	5/137	155/18614	0.005814	0.052802	0.04387	SLC27A2/FMO1/ACAT1/BHMT/GSTA1	5
BP	GO:0046365	monosaccharide catabolic process	3/137	50/18614	0.005939	0.053678	0.044598	FUT6/ALDOB/DHDH	3
BP	GO:0007584	response to nutrient	5/137	156/18614	0.005972	0.053718	0.044632	PKLR/KL/SLC6A19/HMGCS2/ALPL	5
BP	GO:0006544	glycine metabolic process	2/137	16/18614	0.006031	0.053743	0.044652	AGXT2/GLYAT	2
BP	GO:0006555	methionine metabolic process	2/137	16/18614	0.006031	0.053743	0.044652	MSRA/BHMT	2
BP	GO:0120254	olefinic compound metabolic process	5/137	158/18614	0.006296	0.05584	0.046395	EPHX2/CYP4A11/CYP4A22/ALDH8A1/GSTA1	5
BP	GO:1901570	fatty acid derivative biosynthetic process	3/137	52/18614	0.006625	0.058484	0.048591	SLC27A2/ACAT1/HMGCS2	3
BP	GO:0001991	regulation of systemic arterial blood pressure by circulatory renin-angiotensin	2/137	17/18614	0.006803	0.058977	0.049001	ACE2/REN	2
BP	GO:0016114	terpenoid biosynthetic process	2/137	17/18614	0.006803	0.058977	0.049001	ALDH8A1/HMGCS2	2
BP	GO:1901569	fatty acid derivative catabolic process	2/137	17/18614	0.006803	0.058977	0.049001	CYP4A11/ACAT1	2
BP	GO:0046434	organophosphate catabolic process	5/137	161/18614	0.006806	0.058977	0.049001	ACAT1/UPB1/DPYS/GDA/GPD1	5
CC	GO:0045177	apical part of cell	32/146	446/19518	1.63e-22	3.19e-20	2.82e-20	CLCN5/SLC47A1/PDZK1/SLC22A11/LRP2/SLC7A9/SLC3A1/ACE2/SLC22A12/KL/SLC1A1/SLC17A1/CYP4A11/CUBN/SLC22A2/SLC13A1/SLC10A2/SLC2A2/SLC5A8/AMN/SLC17A3/PTH1R/SLC6A19/SLC5A12/TRPV4/SLC5A1/MGAM/MYO7B/SLC6A18/CA4/ANXA13/REN	32
CC	GO:0016324	apical plasma membrane	29/146	381/19518	3.86e-21	3.76e-19	3.33e-19	SLC47A1/PDZK1/SLC22A11/LRP2/SLC7A9/SLC3A1/ACE2/SLC22A12/KL/SLC1A1/SLC17A1/CYP4A11/CUBN/SLC22A2/SLC13A1/SLC10A2/SLC2A2/SLC5A8/AMN/SLC17A3/PTH1R/SLC6A19/SLC5A12/TRPV4/SLC5A1/MGAM/SLC6A18/CA4/ANXA13	29
CC	GO:0005903	brush border	18/146	105/19518	8.46e-20	5.5e-18	4.87e-18	PDZK1/LRP2/SLC7A9/ANKS4B/SLC3A1/ACE2/SLC22A12/CUBN/SLC2A2/AMN/SLC17A3/VIL1/SLC6A19/SLC5A1/MME/MYO7B/SLC6A18/CA4	18
CC	GO:0031526	brush border membrane	13/146	57/19518	2.46e-16	9.97e-15	8.83e-15	PDZK1/LRP2/SLC7A9/SLC3A1/ACE2/SLC22A12/CUBN/AMN/SLC17A3/SLC6A19/SLC5A1/SLC6A18/CA4	13
CC	GO:0098862	cluster of actin-based cell projections	18/146	162/19518	2.56e-16	9.97e-15	8.83e-15	PDZK1/LRP2/SLC7A9/ANKS4B/SLC3A1/ACE2/SLC22A12/CUBN/SLC2A2/AMN/SLC17A3/VIL1/SLC6A19/SLC5A1/MME/MYO7B/SLC6A18/CA4	18
CC	GO:0031253	cell projection membrane	15/146	349/19518	5.78e-08	1.88e-06	1.66e-06	PDZK1/LRP2/SLC7A9/SLC3A1/ACE2/SLC22A12/CUBN/MAPT/AMN/SLC17A3/SLC6A19/TRPV4/SLC5A1/SLC6A18/CA4	15
CC	GO:0009925	basal plasma membrane	11/146	266/19518	5.29e-06	0.000147	0.00013	SLC47A1/SLC22A11/MAP7/SLC22A2/SLC22A6/SLC6A13/ANK3/SLC16A12/SLC4A4/PTH1R/AQP7	11
CC	GO:0005902	microvillus	7/146	94/19518	6.74e-06	0.000164	0.000146	PDZK1/ANKS4B/CUBN/SLC10A2/AMN/VIL1/MYO7B	7
CC	GO:0045178	basal part of cell	11/146	285/19518	1.02e-05	0.000211	0.000186	SLC47A1/SLC22A11/MAP7/SLC22A2/SLC22A6/SLC6A13/ANK3/SLC16A12/SLC4A4/PTH1R/AQP7	11
CC	GO:0016323	basolateral plasma membrane	10/146	234/19518	1.08e-05	0.000211	0.000186	SLC47A1/MAP7/SLC22A2/SLC22A6/SLC6A13/ANK3/SLC16A12/SLC4A4/PTH1R/AQP7	10
CC	GO:0005782	peroxisomal matrix	5/146	51/19518	3.89e-05	0.000633	0.00056	HAO2/EHHADH/EPHX2/CRYM/DAO	5
CC	GO:0031907	microbody lumen	5/146	51/19518	3.89e-05	0.000633	0.00056	HAO2/EHHADH/EPHX2/CRYM/DAO	5
CC	GO:0005777	peroxisome	7/146	143/19518	0.000102	0.001415	0.001253	HAO2/SLC27A2/EHHADH/EPHX2/ACAD11/CRYM/DAO	7
CC	GO:0042579	microbody	7/146	143/19518	0.000102	0.001415	0.001253	HAO2/SLC27A2/EHHADH/EPHX2/ACAD11/CRYM/DAO	7
CC	GO:0005759	mitochondrial matrix	12/146	484/19518	0.000288	0.003619	0.003204	ACAA2/AGXT2/ACSM2B/DMGDH/GLYAT/ACSM2A/ALDH6A1/ACADM/ACAT1/ALDH4A1/HMGCS2/OGDHL	12
CC	GO:0098858	actin-based cell projection	8/146	225/19518	0.000297	0.003619	0.003204	PDZK1/ANKS4B/CUBN/SLC10A2/AMN/VIL1/TRPV4/MYO7B	8
CC	GO:0031528	microvillus membrane	3/146	30/19518	0.001436	0.016467	0.014578	PDZK1/CUBN/AMN	3
MF	GO:0008514	organic anion transmembrane transporter activity	21/143	230/18369	8.9e-17	3.34e-14	2.38e-14	SLC27A2/SLC47A1/SLC22A11/SLC16A9/SLC7A9/SLC3A1/SLC1A1/SLC22A2/SLC22A6/SLC6A13/SLC16A4/SLC10A2/SLC16A12/SLC2A2/SLC5A8/SLC4A4/SLC17A3/SLC6A19/SLC5A12/SLC23A3/SLC6A18	21
MF	GO:0015291	secondary active transmembrane transporter activity	20/143	255/18369	9.56e-15	1.79e-12	1.28e-12	CLCN5/SLC47A1/SLC22A11/SLC5A10/SLC16A9/SLC1A1/SLC17A1/SLC22A6/SLC13A1/SLC6A13/SLC16A4/SLC10A2/SLC16A12/SLC5A8/SLC4A4/SLC17A3/SLC6A19/SLC5A12/SLC5A1/SLC6A18	20
MF	GO:0046943	carboxylic acid transmembrane transporter activity	16/143	162/18369	1.47e-13	1.52e-11	1.09e-11	SLC27A2/SLC47A1/SLC16A9/SLC7A9/SLC3A1/SLC1A1/SLC22A2/SLC6A13/SLC16A4/SLC10A2/SLC16A12/SLC5A8/SLC6A19/SLC5A12/SLC23A3/SLC6A18	16
MF	GO:0005342	organic acid transmembrane transporter activity	16/143	163/18369	1.62e-13	1.52e-11	1.09e-11	SLC27A2/SLC47A1/SLC16A9/SLC7A9/SLC3A1/SLC1A1/SLC22A2/SLC6A13/SLC16A4/SLC10A2/SLC16A12/SLC5A8/SLC6A19/SLC5A12/SLC23A3/SLC6A18	16
MF	GO:0015293	symporter activity	15/143	144/18369	4.02e-13	3.01e-11	2.15e-11	SLC5A10/SLC16A9/SLC1A1/SLC17A1/SLC13A1/SLC6A13/SLC16A4/SLC10A2/SLC5A8/SLC4A4/SLC17A3/SLC6A19/SLC5A12/SLC5A1/SLC6A18	15
MF	GO:0015370	solute:sodium symporter activity	12/143	79/18369	1.02e-12	6.36e-11	4.53e-11	SLC5A10/SLC1A1/SLC17A1/SLC13A1/SLC6A13/SLC10A2/SLC5A8/SLC4A4/SLC17A3/SLC5A12/SLC5A1/SLC6A18	12
MF	GO:0022804	active transmembrane transporter activity	21/143	428/18369	1.79e-11	9.57e-10	6.82e-10	CLCN5/SLC47A1/SLC22A11/SLC5A10/SLC16A9/SLC1A1/SLC17A1/SLC22A2/SLC22A6/SLC13A1/SLC6A13/SLC16A4/SLC10A2/SLC16A12/SLC5A8/SLC4A4/SLC17A3/SLC6A19/SLC5A12/SLC5A1/SLC6A18	21
MF	GO:0015294	solute:monoatomic cation symporter activity	12/143	112/18369	7.05e-11	3.31e-09	2.36e-09	SLC5A10/SLC1A1/SLC17A1/SLC13A1/SLC6A13/SLC10A2/SLC5A8/SLC4A4/SLC17A3/SLC5A12/SLC5A1/SLC6A18	12
MF	GO:0015081	sodium ion transmembrane transporter activity	12/143	155/18369	3.12e-09	1.3e-07	9.26e-08	SLC5A10/SLC1A1/SLC17A1/SLC13A1/SLC6A13/SLC10A2/SLC5A8/SLC4A4/SLC17A3/SLC5A12/SLC5A1/SLC6A18	12
MF	GO:0072349	modified amino acid transmembrane transporter activity	7/143	35/18369	8.38e-09	3.14e-07	2.24e-07	SLC47A1/SLC16A9/SLC7A9/SLC3A1/SLC22A2/SLC6A13/SLC16A12	7
MF	GO:0008028	monocarboxylic acid transmembrane transporter activity	8/143	61/18369	2.3e-08	7.85e-07	5.6e-07	SLC27A2/SLC16A9/SLC6A13/SLC16A4/SLC10A2/SLC16A12/SLC5A8/SLC5A12	8
MF	GO:0015171	amino acid transmembrane transporter activity	8/143	83/18369	2.67e-07	7.7e-06	5.49e-06	SLC47A1/SLC7A9/SLC3A1/SLC1A1/SLC22A2/SLC6A13/SLC6A19/SLC6A18	8
MF	GO:1901682	sulfur compound transmembrane transporter activity	7/143	57/18369	2.86e-07	7.7e-06	5.49e-06	SLC47A1/SLC7A9/SLC3A1/SLC1A1/SLC22A2/SLC13A1/SLC6A13	7
MF	GO:0022853	active monoatomic ion transmembrane transporter activity	12/143	233/18369	2.87e-07	7.7e-06	5.49e-06	SLC5A10/SLC1A1/SLC17A1/SLC13A1/SLC6A13/SLC10A2/SLC5A8/SLC4A4/SLC17A3/SLC5A12/SLC5A1/SLC6A18	12
MF	GO:0005343	organic acid:sodium symporter activity	6/143	36/18369	3.22e-07	8.05e-06	5.74e-06	SLC1A1/SLC6A13/SLC10A2/SLC5A8/SLC5A12/SLC6A18	6
MF	GO:0046873	metal ion transmembrane transporter activity	15/143	435/18369	1.56e-06	3.52e-05	2.51e-05	SLC5A10/TRPM3/SLC1A1/SLC17A1/SLC13A1/SLC6A13/KCNJ15/SLC10A2/SLC5A8/SLC4A4/SLC17A3/SLC5A12/TRPV4/SLC5A1/SLC6A18	15
MF	GO:0015103	inorganic anion transmembrane transporter activity	9/143	141/18369	1.6e-06	3.52e-05	2.51e-05	CLCN5/SLC22A11/SLC1A1/SLC17A1/SLC22A6/SLC13A1/SLC6A13/SLC4A4/SLC6A18	9
MF	GO:0016903	oxidoreductase activity, acting on the aldehyde or oxo group of donors	6/143	48/18369	1.88e-06	3.91e-05	2.79e-05	ALDH6A1/ALDH1L1/ALDH4A1/ALDH8A1/OGDHL/AOX1	6
MF	GO:0050660	flavin adenine dinucleotide binding	7/143	85/18369	4.45e-06	8.78e-05	6.26e-05	FMO1/ACADM/CHDH/ACAD11/PRODH2/DAO/AOX1	7
MF	GO:0016614	oxidoreductase activity, acting on CH-OH group of donors	8/143	133/18369	9.57e-06	0.00018	0.000128	HAO2/EHHADH/MIOX/CHDH/AKR7A3/CYP4A22/GPD1/DHDH	8
MF	GO:0016408	C-acyltransferase activity	4/143	20/18369	1.55e-05	0.000277	0.000197	ACAA2/ACSM2B/ACSM2A/ACAT1	4
MF	GO:0015144	carbohydrate transmembrane transporter activity	5/143	43/18369	2.02e-05	0.000345	0.000246	SLC5A10/SLC2A2/SLC5A1/SLC23A3/AQP7	5
MF	GO:1901618	organic hydroxy compound transmembrane transporter activity	5/143	52/18369	5.16e-05	0.000842	0.0006	SLC10A2/SLC5A8/SLC5A12/SLC5A1/AQP7	5
MF	GO:0015145	monosaccharide transmembrane transporter activity	4/143	28/18369	6.24e-05	0.000935	0.000667	SLC5A10/SLC2A2/SLC5A1/SLC23A3	4
MF	GO:0016645	oxidoreductase activity, acting on the CH-NH group of donors	4/143	28/18369	6.24e-05	0.000935	0.000667	DMGDH/ALDH1L1/CRYM/PRODH2	4
MF	GO:0042910	xenobiotic transmembrane transporter activity	4/143	30/18369	8.25e-05	0.001145	0.000816	SLC47A1/SLC22A2/SLC6A13/SLC17A3	4
MF	GO:0051119	sugar transmembrane transporter activity	4/143	30/18369	8.25e-05	0.001145	0.000816	SLC5A10/SLC2A2/SLC5A1/SLC23A3	4
MF	GO:0000099	sulfur amino acid transmembrane transporter activity	3/143	12/18369	9.65e-05	0.001207	0.00086	SLC7A9/SLC3A1/SLC1A1	3
MF	GO:0015132	prostaglandin transmembrane transporter activity	3/143	12/18369	9.65e-05	0.001207	0.00086	SLC22A11/SLC22A2/SLC22A6	3
MF	GO:0140161	monocarboxylate:sodium symporter activity	3/143	12/18369	9.65e-05	0.001207	0.00086	SLC6A13/SLC10A2/SLC5A8	3
MF	GO:0071714	icosanoid transmembrane transporter activity	3/143	13/18369	0.000125	0.001509	0.001076	SLC22A11/SLC22A2/SLC22A6	3
MF	GO:0015179	L-amino acid transmembrane transporter activity	5/143	65/18369	0.000151	0.001737	0.001238	SLC47A1/SLC7A9/SLC3A1/SLC1A1/SLC22A2	5
MF	GO:0090482	vitamin transmembrane transporter activity	4/143	35/18369	0.000153	0.001737	0.001238	SLC47A1/SLC22A2/SLC2A2/SLC23A3	4
MF	GO:0016620	oxidoreductase activity, acting on the aldehyde or oxo group of donors, NAD or NADP as acceptor	4/143	39/18369	0.000234	0.002573	0.001835	ALDH6A1/ALDH1L1/ALDH4A1/ALDH8A1	4
MF	GO:0015355	secondary active monocarboxylate transmembrane transporter activity	3/143	16/18369	0.00024	0.002573	0.001835	SLC6A13/SLC10A2/SLC5A8	3
MF	GO:0005319	lipid transporter activity	7/143	169/18369	0.000361	0.00376	0.002681	SLC27A2/SLC22A11/SLC22A2/SLC22A6/APOM/SLC10A2/SLC5A8	7
MF	GO:0016616	oxidoreductase activity, acting on the CH-OH group of donors, NAD or NADP as acceptor	6/143	123/18369	0.000403	0.004089	0.002916	EHHADH/MIOX/AKR7A3/CYP4A22/GPD1/DHDH	6
MF	GO:0015175	neutral L-amino acid transmembrane transporter activity	4/143	46/18369	0.000446	0.0044	0.003137	SLC7A9/SLC1A1/SLC6A19/SLC6A18	4
MF	GO:0005452	solute:inorganic anion antiporter activity	3/143	20/18369	0.000478	0.00448	0.003194	SLC22A11/SLC22A6/SLC4A4	3
MF	GO:0015174	basic amino acid transmembrane transporter activity	3/143	20/18369	0.000478	0.00448	0.003194	SLC47A1/SLC3A1/SLC22A2	3
MF	GO:0042562	hormone binding	5/143	84/18369	0.000502	0.004595	0.003276	LRP2/NPR3/CRYM/PTH1R/GHR	5
MF	GO:0005283	amino acid:sodium symporter activity	3/143	22/18369	0.000638	0.005566	0.003969	SLC1A1/SLC6A13/SLC6A18	3
MF	GO:0015645	fatty acid ligase activity	3/143	22/18369	0.000638	0.005566	0.003969	SLC27A2/ACSM2B/ACSM2A	3
MF	GO:0016830	carbon-carbon lyase activity	4/143	51/18369	0.000662	0.005646	0.004026	DDC/ACMSD/PCK1/ALDOB	4
MF	GO:0016746	acyltransferase activity	8/143	253/18369	0.000834	0.006946	0.004953	ACAA2/GLYATL1/NAT8/ACSM2B/GLYAT/ACSM2A/ACAT1/HMGCS2	8
MF	GO:0016829	lyase activity	7/143	198/18369	0.000925	0.007321	0.00522	DDC/EHHADH/ACMSD/PCK1/FTCD/ALDOB/CA4	7
MF	GO:0005355	glucose transmembrane transporter activity	3/143	25/18369	0.000937	0.007321	0.00522	SLC5A10/SLC2A2/SLC5A1	3
MF	GO:0015149	hexose transmembrane transporter activity	3/143	25/18369	0.000937	0.007321	0.00522	SLC5A10/SLC2A2/SLC5A1	3
MF	GO:0019842	vitamin binding	6/143	150/18369	0.001144	0.008757	0.006243	DDC/AGXT2/KL/CUBN/FTCD/OGDHL	6
MF	GO:0016405	CoA-ligase activity	3/143	27/18369	0.001178	0.008837	0.006301	SLC27A2/ACSM2B/ACSM2A	3
MF	GO:0005416	amino acid:monoatomic cation symporter activity	3/143	28/18369	0.001312	0.009533	0.006797	SLC1A1/SLC6A13/SLC6A18	3
MF	GO:0015297	antiporter activity	5/143	104/18369	0.001322	0.009533	0.006797	CLCN5/SLC47A1/SLC22A11/SLC22A6/SLC4A4	5
MF	GO:0016878	acid-thiol ligase activity	3/143	31/18369	0.00177	0.012524	0.008929	SLC27A2/ACSM2B/ACSM2A	3
MF	GO:0015101	organic cation transmembrane transporter activity	3/143	32/18369	0.001942	0.013483	0.009613	SLC47A1/SLC16A9/SLC22A2	3
MF	GO:0016747	acyltransferase activity, transferring groups other than amino-acyl groups	7/143	226/18369	0.001978	0.013483	0.009613	ACAA2/GLYATL1/NAT8/ACSM2B/GLYAT/ACSM2A/ACAT1	7
MF	GO:0016831	carboxy-lyase activity	3/143	34/18369	0.002317	0.015513	0.011061	DDC/ACMSD/PCK1	3
MF	GO:0015245	fatty acid transmembrane transporter activity	2/143	10/18369	0.0026	0.016808	0.011983	SLC27A2/SLC5A8	2
MF	GO:0016742	hydroxymethyl-, formyl- and related transferase activity	2/143	10/18369	0.0026	0.016808	0.011983	ALDH1L1/FTCD	2
MF	GO:0008509	monoatomic anion transmembrane transporter activity	5/143	123/18369	0.002762	0.017554	0.012515	CLCN5/SLC1A1/SLC6A13/SLC17A3/SLC6A18	5
MF	GO:0071949	FAD binding	3/143	39/18369	0.003439	0.021495	0.015326	PRODH2/DAO/AOX1	3
MF	GO:0016810	hydrolase activity, acting on carbon-nitrogen (but not peptide) bonds	5/143	131/18369	0.003621	0.021773	0.015524	AGMAT/AMDHD1/UPB1/DPYS/GDA	5
MF	GO:0003995	acyl-CoA dehydrogenase activity	2/143	12/18369	0.003774	0.021773	0.015524	ACADM/ACAD11	2
MF	GO:0030955	potassium ion binding	2/143	12/18369	0.003774	0.021773	0.015524	PKLR/ACAT1	2
MF	GO:0052890	oxidoreductase activity, acting on the CH-CH group of donors, with a flavin as acceptor	2/143	12/18369	0.003774	0.021773	0.015524	ACADM/ACAD11	2
MF	GO:0055056	D-glucose transmembrane transporter activity	2/143	12/18369	0.003774	0.021773	0.015524	SLC2A2/SLC5A1	2
MF	GO:0016877	ligase activity, forming carbon-sulfur bonds	3/143	41/18369	0.003966	0.022537	0.016068	SLC27A2/ACSM2B/ACSM2A	3
MF	GO:0033218	amide binding	9/143	400/18369	0.004142	0.023183	0.016529	PANK1/SLC7A9/NPR3/SLC1A1/ALDH6A1/PTH1R/FTCD/GHR/MME	9
MF	GO:0072341	modified amino acid binding	4/143	85/18369	0.004379	0.023437	0.01671	FTCD/SYT9/MME/ANXA13	4
MF	GO:0005436	sodium:phosphate symporter activity	2/143	13/18369	0.004437	0.023437	0.01671	SLC17A1/SLC17A3	2
MF	GO:0015166	polyol transmembrane transporter activity	2/143	13/18369	0.004437	0.023437	0.01671	SLC5A1/AQP7	2
MF	GO:0061459	L-arginine transmembrane transporter activity	2/143	13/18369	0.004437	0.023437	0.01671	SLC47A1/SLC22A2	2
MF	GO:0015926	glucosidase activity	2/143	14/18369	0.005151	0.025754	0.018362	KL/MGAM	2
MF	GO:0016863	intramolecular oxidoreductase activity, transposing C=C bonds	2/143	14/18369	0.005151	0.025754	0.018362	EHHADH/GSTA1	2
MF	GO:0031404	chloride ion binding	2/143	14/18369	0.005151	0.025754	0.018362	NPR3/SLC22A6	2
MF	GO:1901474	azole transmembrane transporter activity	2/143	14/18369	0.005151	0.025754	0.018362	SLC47A1/SLC22A2	2
MF	GO:0042887	amide transmembrane transporter activity	3/143	46/18369	0.005491	0.027093	0.019317	SLC47A1/SLC1A1/AQP7	3
MF	GO:0004029	aldehyde dehydrogenase (NAD+) activity	2/143	15/18369	0.005913	0.027375	0.019518	ALDH1L1/ALDH4A1	2
MF	GO:0015378	sodium:chloride symporter activity	2/143	15/18369	0.005913	0.027375	0.019518	SLC6A13/SLC6A18	2
MF	GO:0015562	efflux transmembrane transporter activity	2/143	15/18369	0.005913	0.027375	0.019518	SLC22A2/SLC17A3	2
MF	GO:0016812	hydrolase activity, acting on carbon-nitrogen (but not peptide) bonds, in cyclic amides	2/143	15/18369	0.005913	0.027375	0.019518	AMDHD1/DPYS	2
MF	GO:1901611	phosphatidylglycerol binding	2/143	15/18369	0.005913	0.027375	0.019518	MME/ANXA13	2
MF	GO:0017046	peptide hormone binding	3/143	48/18369	0.006186	0.02829	0.02017	NPR3/PTH1R/GHR	3
MF	GO:0005402	carbohydrate:monoatomic cation symporter activity	2/143	16/18369	0.006723	0.029497	0.021031	SLC5A10/SLC5A1	2
MF	GO:0015347	sodium-independent organic anion transmembrane transporter activity	2/143	16/18369	0.006723	0.029497	0.021031	SLC22A11/SLC22A6	2
MF	GO:0015373	monoatomic anion:sodium symporter activity	2/143	16/18369	0.006723	0.029497	0.021031	SLC6A13/SLC6A18	2
MF	GO:0005506	iron ion binding	5/143	152/18369	0.006765	0.029497	0.021031	MIOX/BBOX1/CYP4A11/CYP4A22/AOX1	5
MF	GO:0004030	aldehyde dehydrogenase [NAD(P)+] activity	2/143	17/18369	0.007581	0.031588	0.022522	ALDH1L1/ALDH4A1	2
MF	GO:0005372	water transmembrane transporter activity	2/143	17/18369	0.007581	0.031588	0.022522	SLC5A1/AQP7	2
MF	GO:0008308	voltage-gated monoatomic anion channel activity	2/143	17/18369	0.007581	0.031588	0.022522	CLCN5/SLC17A3	2
MF	GO:0031420	alkali metal ion binding	2/143	17/18369	0.007581	0.031588	0.022522	PKLR/ACAT1	2
MF	GO:0051287	NAD binding	3/143	52/18369	0.007728	0.031846	0.022706	EHHADH/GPD1/AOX1	3
MF	GO:0008391	arachidonic acid monooxygenase activity	2/143	18/18369	0.008485	0.033495	0.023882	CYP4A11/CYP4A22	2
MF	GO:0015651	quaternary ammonium group transmembrane transporter activity	2/143	18/18369	0.008485	0.033495	0.023882	SLC16A9/SLC22A2	2
MF	GO:0016646	oxidoreductase activity, acting on the CH-NH group of donors, NAD or NADP as acceptor	2/143	18/18369	0.008485	0.033495	0.023882	ALDH1L1/CRYM	2
MF	GO:0034185	apolipoprotein binding	2/143	18/18369	0.008485	0.033495	0.023882	MAPT/PLG	2
MF	GO:0004497	monooxygenase activity	4/143	103/18369	0.008591	0.033558	0.023926	FMO1/MIOX/CYP4A11/CYP4A22	4
MF	GO:0015108	chloride transmembrane transporter activity	4/143	107/18369	0.009792	0.037856	0.026991	CLCN5/SLC1A1/SLC6A13/SLC6A18	4
MF	GO:0016627	oxidoreductase activity, acting on the CH-CH group of donors	3/143	60/18369	0.011439	0.043015	0.030669	ACADM/ACAD11/DHDH	3
MF	GO:0015377	chloride:monoatomic cation symporter activity	2/143	21/18369	0.011471	0.043015	0.030669	SLC6A13/SLC6A18	2
MF	GO:0120227	acyl-CoA binding	2/143	21/18369	0.011471	0.043015	0.030669	PANK1/ALDH6A1	2
MF	GO:0001786	phosphatidylserine binding	3/143	62/18369	0.012502	0.046417	0.033094	SYT9/MME/ANXA13	3
MF	GO:0022803	passive transmembrane transporter activity	9/143	479/18369	0.01276	0.046912	0.033447	CLCN5/TRPM3/GJB1/SLC1A1/KCNJ15/SLC5A8/SLC17A3/TRPV4/AQP7	9
MF	GO:0015296	monoatomic anion:monoatomic cation symporter activity	2/143	23/18369	0.01368	0.049806	0.035511	SLC6A13/SLC6A18	2
MF	GO:0005104	fibroblast growth factor receptor binding	2/143	25/18369	0.016058	0.057901	0.041282	KL/FLRT3	2
MF	GO:0004190	aspartic-type endopeptidase activity	2/143	26/18369	0.017308	0.061815	0.044073	NAPSA/REN	2
MF	GO:0070001	aspartic-type peptidase activity	2/143	27/18369	0.018599	0.065797	0.046912	NAPSA/REN	2

## Sheet: S7
Table S7: 130 prognostically relevant genes from DEGs selected through uniCox.
id	HR	HR.95L	HR.95H	pvalue
HAO2	0.849648	0.801995	0.900134	3.15609e-08
ACAA2	0.697883	0.627978	0.775569	2.3948e-11
AGMAT	0.866792	0.80781	0.930081	7.01223e-05
SLC27A2	0.805269	0.756309	0.857399	1.31299e-11
DDC	0.854948	0.807774	0.904878	6.24801e-08
CLCN5	0.734985	0.661108	0.817116	1.21989e-08
GLYATL1	0.836532	0.783201	0.893494	1.09292e-07
SLC47A1	0.827121	0.782718	0.874042	1.56252e-11
C11orf54	0.699091	0.631817	0.773528	4.0825e-12
EHHADH	0.756267	0.695456	0.822395	6.49773e-11
FMO1	0.853953	0.803349	0.907745	4.0729e-07
PDZK1	0.833843	0.778517	0.893101	2.13119e-07
SLC22A11	0.834603	0.784586	0.88781	9.81589e-09
PHYHIPL	0.795081	0.732831	0.862618	3.53301e-08
SLC5A10	0.833782	0.777576	0.894051	3.30661e-07
LRP2	0.844609	0.801713	0.8898	2.14788e-10
FUT6	0.806426	0.74846	0.868881	1.5775e-08
GIPC2	0.792171	0.737481	0.850917	1.73511e-10
GATM	0.842567	0.786152	0.903029	1.26827e-06
PANK1	0.69249	0.61814	0.775784	2.28257e-10
MAP7	0.751249	0.688367	0.819875	1.42758e-10
SMTNL2	0.865918	0.79528	0.942829	0.000913469
TRPM3	0.723268	0.644007	0.812283	4.48287e-08
AGXT2	0.861967	0.811515	0.915556	1.38688e-06
MSRA	0.728725	0.643492	0.825248	6.15039e-07
SLC16A9	0.850087	0.799912	0.903408	1.67167e-07
NAT8	0.892997	0.855705	0.931914	1.99364e-07
MIOX	0.906066	0.86045	0.954101	0.000182048
PBLD	0.784212	0.715703	0.859278	1.87122e-07
PKLR	0.859811	0.801846	0.921965	2.21996e-05
TMEM27	0.824521	0.784795	0.866257	1.87931e-14
BBOX1	0.845193	0.803521	0.889027	7.05097e-11
GJB1	0.817649	0.754027	0.886639	1.10978e-06
SLC7A9	0.831286	0.768738	0.898923	3.65912e-06
ANKS4B	0.799099	0.734816	0.869004	1.59364e-07
C1orf210	0.799398	0.744145	0.858753	8.95831e-10
SLC3A1	0.792154	0.745342	0.841907	6.52732e-14
FREM2	0.780452	0.70817	0.860112	5.76556e-07
ACSM2B	0.888777	0.835064	0.945944	0.000209559
DMGDH	0.761811	0.701352	0.827481	1.12902e-10
ACE2	0.834965	0.794048	0.87799	1.98425e-12
EPHX2	0.719107	0.646425	0.799961	1.31578e-09
TMEM174	0.859239	0.811572	0.909706	1.8908e-07
A1CF	0.824357	0.763418	0.890161	8.24859e-07
SLC22A12	0.873552	0.828494	0.921061	5.63742e-07
GLYAT	0.845573	0.796806	0.897324	3.12108e-08
ACSM2A	0.887795	0.834833	0.944117	0.000149226
KL	0.785568	0.732025	0.843028	2.07109e-11
CLDN10	0.773781	0.712622	0.840188	1.0282e-09
CMBL	0.78793	0.720169	0.862067	2.04744e-07
NPR3	0.804806	0.758116	0.854371	1.06766e-12
SLC1A1	0.78313	0.722862	0.848422	2.18924e-09
SLC17A1	0.878714	0.82753	0.933063	2.41489e-05
CYP4A11	0.887455	0.845892	0.931059	1.06716e-06
CUBN	0.825952	0.782635	0.871666	3.4719e-12
TINAG	0.836845	0.784247	0.892971	7.54025e-08
ACMSD	0.858059	0.801888	0.918164	9.35272e-06
PAIP2B	0.701541	0.624549	0.788024	2.2806e-09
AMDHD1	0.746105	0.664667	0.83752	6.80865e-07
ALDH6A1	0.726333	0.657507	0.802363	3.07285e-10
ACADM	0.716917	0.645495	0.796242	5.11868e-10
FBP1	0.838208	0.773373	0.908479	1.73306e-05
MAPT	0.811358	0.746611	0.88172	8.36641e-07
SLC22A2	0.845984	0.805736	0.888241	1.75274e-11
SLC22A6	0.880349	0.836929	0.926022	7.88372e-07
CHDH	0.745289	0.677	0.820466	2.02513e-09
SLC13A1	0.879609	0.831377	0.930638	8.26074e-06
SLC6A13	0.859294	0.81369	0.907454	5.02654e-08
WDR72	0.75791	0.701597	0.818742	1.96505e-12
ANK3	0.704734	0.636408	0.780395	1.751e-11
ACAT1	0.729076	0.65792	0.807928	1.63396e-09
C9orf66	0.787995	0.708892	0.875925	1.01312e-05
APOM	0.845108	0.780324	0.91527	3.53841e-05
KCNJ15	0.795657	0.743535	0.851431	3.77197e-11
KHK	0.847752	0.791844	0.907606	2.08447e-06
SLC16A4	0.831927	0.764471	0.905337	1.99921e-05
LRRC19	0.797938	0.737564	0.863254	1.87619e-08
BHMT	0.871438	0.825374	0.920074	6.82486e-07
MYL3	0.821033	0.758177	0.889099	1.21853e-06
ACAD11	0.732521	0.651879	0.823138	1.68906e-07
ALDH1L1	0.819083	0.761742	0.88074	7.06822e-08
TMEM171	0.774539	0.70593	0.849817	6.71212e-08
SLC10A2	0.800505	0.748629	0.855976	7.5528e-11
SLC16A12	0.802466	0.759864	0.847456	2.63849e-15
SLC2A2	0.862998	0.806655	0.923276	1.89159e-05
SLC5A8	0.878316	0.832817	0.9263	1.74566e-06
AMN	0.838307	0.777352	0.904041	4.66944e-06
UPB1	0.801273	0.735859	0.872503	3.4175e-07
SLC4A4	0.827889	0.763801	0.897354	4.33632e-06
SLC17A3	0.889613	0.850111	0.930949	4.47451e-07
AKR7A3	0.833843	0.766354	0.907274	2.44574e-05
CRYM	0.820099	0.743785	0.904244	6.89867e-05
PTH1R	0.869564	0.803916	0.940573	0.000483573
G6PC	0.831948	0.772894	0.895514	9.69986e-07
VIL1	0.847495	0.789217	0.910076	5.30741e-06
PCK1	0.872714	0.828329	0.919478	3.18506e-07
CYP4A22	0.854066	0.788208	0.925427	0.000116762
SLC22A24	0.722687	0.630311	0.828602	3.24906e-06
SLC6A19	0.864969	0.819822	0.912602	1.1341e-07
SLC5A12	0.86985	0.825373	0.916724	1.92054e-07
TRPV4	0.780819	0.704567	0.865324	2.37112e-06
FTCD	0.903319	0.852683	0.956961	0.00055109
SYT9	0.805984	0.733709	0.885378	6.80667e-06
SLC5A1	0.857546	0.810185	0.907674	1.14594e-07
ALDOB	0.914709	0.874324	0.956959	0.000109031
GHR	0.722957	0.650442	0.803557	1.79363e-09
MGAM	0.802842	0.749202	0.860323	4.83887e-10
MYO7B	0.809371	0.722559	0.906613	0.00025861
SLC23A3	0.864493	0.80642	0.926747	4.05818e-05
TMEM82	0.817566	0.752883	0.887806	1.66936e-06
PDZRN3	0.775929	0.695782	0.865309	5.09852e-06
TMEM72	0.870976	0.810203	0.936307	0.000181591
ALDH8A1	0.899305	0.847101	0.954727	0.000504453
SULT1C4	0.803193	0.752694	0.85708	3.71877e-11
GDA	0.851655	0.7901	0.918007	2.72924e-05
CLEC18B	0.837145	0.78118	0.897119	4.77097e-07
HMGCS2	0.874282	0.828348	0.922762	1.06506e-06
ARSF	0.837098	0.761011	0.920792	0.000254931
FLRT3	0.825157	0.767976	0.886596	1.56343e-07
RNF152	0.741853	0.670437	0.820875	7.38253e-09
SLC6A18	0.89528	0.838932	0.955413	0.000852522
CA4	0.837085	0.775341	0.903745	5.39496e-06
HRH2	0.772858	0.71431	0.836205	1.45104e-10
NAPSA	0.872686	0.815686	0.933668	7.76556e-05
DHDH	0.830239	0.762734	0.903718	1.70986e-05
OGDHL	0.850322	0.78592	0.920002	5.4634e-05
SLPI	1.11893	1.07226	1.16764	2.35012e-07
AOX1	0.853872	0.800516	0.910784	1.59818e-06
PLG	0.840283	0.783093	0.90165	1.30708e-06
SAA1	1.11924	1.08017	1.15972	5.16273e-10

## Sheet: S8
Table S8: The pathways between two Geneclusters generated by GSVA enrichment analysis.
B vs A
Pathways	logFC	AveExpr	t	P.Value	adj.P.Val	B
KEGG_HISTIDINE_METABOLISM	-0.373776	0.00561187	-21.7564	3.61416e-82	6.65006e-80	176.513
KEGG_FATTY_ACID_METABOLISM	-0.455723	0.00701094	-21.2155	5.24043e-79	4.8212e-77	169.27
KEGG_VALINE_LEUCINE_AND_ISOLEUCINE_DEGRADATION	-0.495434	-0.00433115	-20.7004	5.13896e-76	3.15189e-74	162.416
KEGG_LYSINE_DEGRADATION	-0.357028	0.00563097	-19.9923	6.15268e-72	2.83023e-70	153.073
KEGG_PROPANOATE_METABOLISM	-0.451438	-0.00295483	-19.3028	5.20778e-68	1.91646e-66	144.075
KEGG_BETA_ALANINE_METABOLISM	-0.384006	0.00313579	-18.1981	8.09364e-62	2.48205e-60	129.893
KEGG_PEROXISOME	-0.353143	0.000704531	-17.9714	1.45083e-60	3.8136e-59	127.023
KEGG_ONE_CARBON_POOL_BY_FOLATE	-0.322825	-0.00323448	-17.6588	7.57371e-59	1.74195e-57	123.089
KEGG_TRYPTOPHAN_METABOLISM	-0.315014	0.00993084	-16.8413	2.04174e-54	4.17421e-53	112.944
KEGG_BUTANOATE_METABOLISM	-0.377456	-0.00122511	-16.7742	4.6735e-54	8.59924e-53	112.12
KEGG_TERPENOID_BACKBONE_BIOSYNTHESIS	-0.346869	-0.00455069	-16.0445	3.43511e-50	5.746e-49	103.269
KEGG_PROXIMAL_TUBULE_BICARBONATE_RECLAMATION	-0.299996	0.0083328	-15.0211	6.49463e-45	9.95843e-44	91.1941
KEGG_ASCORBATE_AND_ALDARATE_METABOLISM	-0.370112	0.022661	-15.0099	7.39611e-45	1.04683e-43	91.0649
KEGG_PPAR_SIGNALING_PATHWAY	-0.224049	0.0088623	-14.6787	3.43939e-43	4.52034e-42	87.2502
KEGG_PYRUVATE_METABOLISM	-0.279134	-0.0149136	-14.0516	4.32825e-40	5.30932e-39	80.1604
KEGG_ADIPOCYTOKINE_SIGNALING_PATHWAY	-0.165624	0.00444789	-13.9357	1.58629e-39	1.82423e-38	78.8706
KEGG_CITRATE_CYCLE_TCA_CYCLE	-0.377179	-0.0106536	-13.6531	3.66967e-38	3.97188e-37	75.7514
KEGG_RENIN_ANGIOTENSIN_SYSTEM	-0.253004	0.0162352	-13.0946	1.62654e-35	1.66269e-34	69.7019
KEGG_GLYCOSAMINOGLYCAN_BIOSYNTHESIS_CHONDROITIN_SULFATE	0.263917	-0.00833926	12.7081	1.0054e-33	9.73651e-33	65.6096
KEGG_BIOSYNTHESIS_OF_UNSATURATED_FATTY_ACIDS	-0.244045	-0.0067997	-12.6278	2.34426e-33	2.15672e-32	64.7696
KEGG_GLYCEROLIPID_METABOLISM	-0.145173	0.000855428	-12.4941	9.52773e-33	8.3481e-32	63.3786
KEGG_GLYCOSAMINOGLYCAN_BIOSYNTHESIS_KERATAN_SULFATE	0.251165	-0.0140068	12.2135	1.75277e-31	1.46596e-30	60.4902
KEGG_GLYCINE_SERINE_AND_THREONINE_METABOLISM	-0.255515	-0.00548101	-12.1432	3.60815e-31	2.88652e-30	59.7742
KEGG_COMPLEMENT_AND_COAGULATION_CASCADES	0.230907	-0.00302688	11.9929	1.67652e-30	1.28533e-29	58.2511
KEGG_GLYOXYLATE_AND_DICARBOXYLATE_METABOLISM	-0.250033	-0.0193832	-11.77	1.59594e-29	1.17461e-28	56.0172
KEGG_HYPERTROPHIC_CARDIOMYOPATHY_HCM	0.165005	-0.000177522	11.5716	1.15713e-28	8.18894e-28	54.0537
KEGG_ECM_RECEPTOR_INTERACTION	0.211222	0.00111447	11.05	1.89244e-26	1.28966e-25	49.004
KEGG_AMINOACYL_TRNA_BIOSYNTHESIS	-0.254095	-0.00495115	-10.8676	1.08203e-25	7.1105e-25	47.2775
KEGG_PANTOTHENATE_AND_COA_BIOSYNTHESIS	-0.185959	-0.0015296	-10.8563	1.20455e-25	7.64267e-25	47.1712
KEGG_ARGININE_AND_PROLINE_METABOLISM	-0.193983	-0.000845951	-10.7806	2.46684e-25	1.513e-24	46.4615
KEGG_SELENOAMINO_ACID_METABOLISM	-0.200502	-0.000714035	-10.7292	4.00379e-25	2.37644e-24	45.9821
KEGG_P53_SIGNALING_PATHWAY	0.172267	-0.0208414	10.7132	4.65619e-25	2.67731e-24	45.8327
KEGG_INOSITOL_PHOSPHATE_METABOLISM	-0.173116	0.00766247	-10.6105	1.21866e-24	6.79496e-24	44.8803
KEGG_ALANINE_ASPARTATE_AND_GLUTAMATE_METABOLISM	-0.216543	-0.011039	-10.4152	7.453e-24	4.03339e-23	43.0883
KEGG_DILATED_CARDIOMYOPATHY	0.161227	0.00405823	10.3817	1.0148e-23	5.33495e-23	42.7829
KEGG_GLYCOLYSIS_GLUCONEOGENESIS	-0.192019	-0.00558148	-10.147	8.61489e-23	4.40316e-22	40.6672
KEGG_PRION_DISEASES	0.164052	-0.00196196	10.1375	9.38029e-23	4.66479e-22	40.583
KEGG_VASOPRESSIN_REGULATED_WATER_REABSORPTION	-0.167916	0.00792002	-10.0945	1.38313e-22	6.69727e-22	40.199
KEGG_ENDOCYTOSIS	-0.123709	0.00425792	-9.99312	3.43118e-22	1.61881e-21	39.3006
KEGG_CYTOKINE_CYTOKINE_RECEPTOR_INTERACTION	0.162606	0.0062362	9.45727	3.72978e-20	1.7157e-19	34.6673
KEGG_TASTE_TRANSDUCTION	0.175229	0.00652998	8.97535	2.13162e-18	9.56631e-18	30.6737
KEGG_GLYCOSPHINGOLIPID_BIOSYNTHESIS_GANGLIO_SERIES	0.172599	-0.00566681	8.8264	7.19716e-18	3.13472e-17	29.4735
KEGG_FOLATE_BIOSYNTHESIS	-0.228227	-0.00603428	-8.82422	7.32572e-18	3.13472e-17	29.456
KEGG_NEUROACTIVE_LIGAND_RECEPTOR_INTERACTION	0.138112	0.0134693	8.73668	1.48631e-17	6.21549e-17	28.7584
KEGG_SYSTEMIC_LUPUS_ERYTHEMATOSUS	0.226626	-0.00259054	8.73137	1.55113e-17	6.34239e-17	28.7163
KEGG_ARRHYTHMOGENIC_RIGHT_VENTRICULAR_CARDIOMYOPATHY_ARVC	0.136454	0.00396899	8.71428	1.77963e-17	7.11852e-17	28.5808
KEGG_OLFACTORY_TRANSDUCTION	0.210923	0.0171049	8.41111	1.96464e-16	7.69135e-16	26.2143
KEGG_HEMATOPOIETIC_CELL_LINEAGE	0.169512	0.00534311	8.3519	3.11546e-16	1.19426e-15	25.7602
KEGG_PENTOSE_AND_GLUCURONATE_INTERCONVERSIONS	-0.195428	0.0142312	-8.34441	3.30183e-16	1.23987e-15	25.703
KEGG_GLYCOSYLPHOSPHATIDYLINOSITOL_GPI_ANCHOR_BIOSYNTHESIS	-0.170556	-0.00029261	-8.28675	5.15849e-16	1.89832e-15	25.2637
KEGG_INSULIN_SIGNALING_PATHWAY	-0.0934813	0.0024884	-8.09999	2.15062e-15	7.75909e-15	23.8584
KEGG_CIRCADIAN_RHYTHM_MAMMAL	-0.194217	-0.00625896	-7.98414	5.14535e-15	1.82066e-14	23.0002
KEGG_MTOR_SIGNALING_PATHWAY	-0.117776	0.00286037	-7.96847	5.78503e-15	2.00839e-14	22.885
KEGG_GLYCOSPHINGOLIPID_BIOSYNTHESIS_GLOBO_SERIES	0.142598	0.000477997	7.81958	1.74527e-14	5.94684e-14	21.7992
KEGG_TIGHT_JUNCTION	-0.0878331	0.00776954	-7.81211	1.8438e-14	6.16834e-14	21.7452
KEGG_CALCIUM_SIGNALING_PATHWAY	0.0940825	0.00590448	7.63092	6.8989e-14	2.26678e-13	20.4486
KEGG_REGULATION_OF_AUTOPHAGY	-0.110817	0.0203992	-7.62768	7.06173e-14	2.27958e-13	20.4257
KEGG_BASAL_CELL_CARCINOMA	0.121182	0.00247769	7.51579	1.5744e-13	4.99465e-13	19.6384
KEGG_ENDOMETRIAL_CANCER	-0.130155	0.00666538	-7.41885	3.12847e-13	9.75659e-13	18.9644
KEGG_ERBB_SIGNALING_PATHWAY	-0.0999901	0.00381468	-7.36474	4.57485e-13	1.40295e-12	18.5915
KEGG_PATHOGENIC_ESCHERICHIA_COLI_INFECTION	0.133862	-0.0139113	7.02795	4.62257e-12	1.39435e-11	16.324
KEGG_ALPHA_LINOLENIC_ACID_METABOLISM	0.140176	-0.00180134	6.98383	6.21639e-12	1.84487e-11	16.0338
KEGG_SPHINGOLIPID_METABOLISM	-0.118935	-0.00552408	-6.97491	6.59897e-12	1.92732e-11	15.9753
KEGG_AMYOTROPHIC_LATERAL_SCLEROSIS_ALS	0.0806313	-0.0073387	6.95595	7.49032e-12	2.15347e-11	15.8513
KEGG_NON_SMALL_CELL_LUNG_CANCER	-0.10424	0.00393573	-6.58658	8.33744e-11	2.36014e-10	13.4942
KEGG_INTESTINAL_IMMUNE_NETWORK_FOR_IGA_PRODUCTION	0.173098	-0.00315331	6.55927	9.9193e-11	2.76538e-10	13.3245
KEGG_SNARE_INTERACTIONS_IN_VESICULAR_TRANSPORT	-0.107606	-0.00842648	-6.46614	1.78543e-10	4.86602e-10	12.7505
KEGG_CYSTEINE_AND_METHIONINE_METABOLISM	-0.102963	-0.00750607	-6.465	1.79831e-10	4.86602e-10	12.7435
KEGG_RIBOSOME	0.232484	-0.0294618	6.45308	1.93778e-10	5.16742e-10	12.6705
KEGG_PORPHYRIN_AND_CHLOROPHYLL_METABOLISM	-0.131672	-0.00432555	-6.41592	2.44402e-10	6.42427e-10	12.444
KEGG_THYROID_CANCER	-0.103555	0.00155374	-6.35568	3.55209e-10	9.20543e-10	12.0791
KEGG_NEUROTROPHIN_SIGNALING_PATHWAY	-0.0977586	0.0079283	-6.34381	3.82234e-10	9.7682e-10	12.0076
KEGG_PROSTATE_CANCER	-0.0953083	0.00305758	-6.2828	5.56118e-10	1.40172e-09	11.6419
KEGG_FRUCTOSE_AND_MANNOSE_METABOLISM	-0.121111	-0.0150165	-6.25089	6.75758e-10	1.68026e-09	11.452
KEGG_CARDIAC_MUSCLE_CONTRACTION	0.111038	-0.0125316	6.18471	1.00957e-09	2.47681e-09	11.0607
KEGG_JAK_STAT_SIGNALING_PATHWAY	0.0836981	0.00284051	6.15252	1.22568e-09	2.96743e-09	10.8717
KEGG_ADHERENS_JUNCTION	-0.109882	0.00832607	-6.13592	1.35411e-09	3.23579e-09	10.7747
KEGG_PHOSPHATIDYLINOSITOL_SIGNALING_SYSTEM	-0.0945261	0.00548228	-6.01968	2.70363e-09	6.37779e-09	10.1015
KEGG_PRIMARY_BILE_ACID_BIOSYNTHESIS	-0.125446	0.00184229	-6.00794	2.89745e-09	6.72846e-09	10.0341
KEGG_NITROGEN_METABOLISM	-0.097886	0.00128632	-6.00631	2.92542e-09	6.72846e-09	10.0247
KEGG_DRUG_METABOLISM_CYTOCHROME_P450	-0.12484	0.0083613	-5.89259	5.68332e-09	1.29103e-08	9.37886
KEGG_EPITHELIAL_CELL_SIGNALING_IN_HELICOBACTER_PYLORI_INFECTION	-0.0883649	-0.00323827	-5.84066	7.66928e-09	1.72091e-08	9.0876
KEGG_RIBOFLAVIN_METABOLISM	-0.104155	-0.0169846	-5.72458	1.48601e-08	3.29429e-08	8.44521
KEGG_RETINOL_METABOLISM	-0.122213	0.0114403	-5.70367	1.67205e-08	3.66258e-08	8.33073
KEGG_PRIMARY_IMMUNODEFICIENCY	0.155968	-0.00971472	5.65112	2.24507e-08	4.85992e-08	8.04481
KEGG_RENAL_CELL_CARCINOMA	-0.105148	0.00727389	-5.59115	3.13372e-08	6.7047e-08	7.72144
KEGG_TYROSINE_METABOLISM	-0.0984815	-0.00054999	-5.53534	4.26223e-08	9.01436e-08	7.42335
KEGG_HUNTINGTONS_DISEASE	-0.100842	-0.0128337	-5.43646	7.30199e-08	1.52678e-07	6.90202
KEGG_HEDGEHOG_SIGNALING_PATHWAY	0.0798404	0.00717869	5.35817	1.11164e-07	2.29822e-07	6.49542
KEGG_NICOTINATE_AND_NICOTINAMIDE_METABOLISM	-0.0811011	-0.0110356	-5.22118	2.28969e-07	4.68115e-07	5.79719
KEGG_CYTOSOLIC_DNA_SENSING_PATHWAY	0.0774114	0.00490585	4.99562	7.2625e-07	1.46846e-06	4.68423
KEGG_CELL_CYCLE	0.0911079	-0.01721	4.96401	8.50749e-07	1.7015e-06	4.53193
KEGG_GLYCOSAMINOGLYCAN_BIOSYNTHESIS_HEPARAN_SULFATE	0.0762861	0.00449095	4.95457	8.91731e-07	1.76429e-06	4.48665
KEGG_UBIQUITIN_MEDIATED_PROTEOLYSIS	-0.0914982	0.00388634	-4.93627	9.7674e-07	1.91192e-06	4.39905
KEGG_PANCREATIC_CANCER	-0.0888177	0.00597864	-4.92349	1.04067e-06	2.01561e-06	4.33807
KEGG_LONG_TERM_DEPRESSION	0.0519967	0.00361715	4.81095	1.80774e-06	3.46484e-06	3.80737
KEGG_RIG_I_LIKE_RECEPTOR_SIGNALING_PATHWAY	-0.0609966	0.00274618	-4.76266	2.28328e-06	4.33118e-06	3.58319
KEGG_ETHER_LIPID_METABOLISM	0.0656251	0.000213163	4.74912	2.43692e-06	4.57545e-06	3.52071
KEGG_SULFUR_METABOLISM	0.101086	-0.0118627	4.71026	2.93506e-06	5.45506e-06	3.34234
KEGG_BASAL_TRANSCRIPTION_FACTORS	-0.0877642	-0.00643717	-4.7073	2.97679e-06	5.4773e-06	3.3288
KEGG_MELANOGENESIS	0.0518963	0.0021363	4.69307	3.18532e-06	5.80295e-06	3.2639
KEGG_NON_HOMOLOGOUS_END_JOINING	-0.104532	0.000215413	-4.6639	3.6578e-06	6.59839e-06	3.13136
KEGG_METABOLISM_OF_XENOBIOTICS_BY_CYTOCHROME_P450	-0.100556	0.00534015	-4.65715	3.7762e-06	6.74584e-06	3.10084
KEGG_PARKINSONS_DISEASE	-0.114478	-0.0234531	-4.43832	1.03909e-05	1.83838e-05	2.13298
KEGG_SPLICEOSOME	-0.0930674	-0.0024623	-4.42239	1.11671e-05	1.9569e-05	2.06424
KEGG_HOMOLOGOUS_RECOMBINATION	0.103626	-0.0241648	4.3786	1.35966e-05	2.36016e-05	1.87652
KEGG_RNA_POLYMERASE	-0.0860019	-0.012887	-4.37157	1.40307e-05	2.41276e-05	1.84656
KEGG_ASTHMA	0.11951	0.00650891	4.30435	1.89097e-05	3.22165e-05	1.56231
KEGG_REGULATION_OF_ACTIN_CYTOSKELETON	0.0523933	0.00155071	4.26537	2.24416e-05	3.78831e-05	1.39938
KEGG_OXIDATIVE_PHOSPHORYLATION	-0.117149	-0.03082	-4.19358	3.06529e-05	5.1274e-05	1.10303
KEGG_ABC_TRANSPORTERS	-0.0599699	0.00693328	-4.17966	3.25462e-05	5.39504e-05	1.04613
KEGG_PHENYLALANINE_METABOLISM	-0.0959743	-0.00860336	-4.16699	3.43655e-05	5.64576e-05	0.994492
KEGG_FOCAL_ADHESION	0.0677856	0.00233988	4.15744	3.58e-05	5.82937e-05	0.955684
KEGG_LEISHMANIA_INFECTION	0.102517	0.000825	4.14783	3.73023e-05	6.02073e-05	0.916679
KEGG_TYPE_I_DIABETES_MELLITUS	0.120521	-0.00474525	4.06193	5.36578e-05	8.58524e-05	0.572084
KEGG_NOD_LIKE_RECEPTOR_SIGNALING_PATHWAY	0.0729258	-0.0025341	4.02775	6.18966e-05	9.81809e-05	0.436889
KEGG_LINOLEIC_ACID_METABOLISM	0.0947738	0.000725704	3.98592	7.36161e-05	0.000115772	0.272919
KEGG_COLORECTAL_CANCER	-0.0682953	0.0036132	-3.89381	0.000107251	0.000167239	-0.0823384
KEGG_AXON_GUIDANCE	0.0524195	0.0046497	3.84567	0.000130169	0.00020127	-0.264835
KEGG_APOPTOSIS	-0.0608927	0.00295916	-3.84357	0.000131263	0.00020127	-0.272719
KEGG_DNA_REPLICATION	0.0922297	-0.0339628	3.59786	0.000341365	0.0005191	-1.16962
KEGG_VIRAL_MYOCARDITIS	0.0733139	-0.00208358	3.57089	0.000377876	0.000569911	-1.26458
KEGG_O_GLYCAN_BIOSYNTHESIS	0.0589717	0.000286566	3.54912	0.000409971	0.000613289	-1.3407
KEGG_GAP_JUNCTION	0.0463937	0.00122223	3.54155	0.000421726	0.000625787	-1.36708
KEGG_RNA_DEGRADATION	-0.0682213	-0.00956811	-3.53797	0.000427396	0.000629126	-1.37955
KEGG_ARACHIDONIC_ACID_METABOLISM	0.0640118	-0.000137379	3.52194	0.000453647	0.000662468	-1.43515
KEGG_CHEMOKINE_SIGNALING_PATHWAY	0.0559886	0.00362392	3.41903	0.000661517	0.000958418	-1.78632
KEGG_CELL_ADHESION_MOLECULES_CAMS	0.060609	0.00634102	3.40308	0.000700761	0.00100734	-1.83986
KEGG_FC_GAMMA_R_MEDIATED_PHAGOCYTOSIS	0.0590788	-0.000774117	3.38647	0.000743912	0.00106108	-1.89533
KEGG_CHRONIC_MYELOID_LEUKEMIA	-0.0593229	0.00579097	-3.22016	0.00133499	0.00188952	-2.43633
KEGG_PROTEIN_EXPORT	-0.0824707	-0.0159133	-3.14983	0.00169682	0.00238332	-2.65713
KEGG_AUTOIMMUNE_THYROID_DISEASE	0.0816532	0.00774722	3.11867	0.00188437	0.0026267	-2.75343
KEGG_DRUG_METABOLISM_OTHER_ENZYMES	-0.0511593	-0.00564938	-3.07264	0.00219655	0.00303883	-2.894
KEGG_TYPE_II_DIABETES_MELLITUS	-0.0343406	0.00913588	-3.02504	0.00256868	0.00352714	-3.03719
KEGG_GLUTATHIONE_METABOLISM	-0.0566143	-0.00760344	-2.98794	0.00289792	0.00394976	-3.1473
KEGG_GALACTOSE_METABOLISM	0.0565643	-0.013922	2.91037	0.00371416	0.00502505	-3.37322
KEGG_NUCLEOTIDE_EXCISION_REPAIR	-0.0592972	-0.0146148	-2.8146	0.00500847	0.0067267	-3.64412
KEGG_ALZHEIMERS_DISEASE	-0.0513352	-0.0164239	-2.79423	0.00533165	0.00710887	-3.70059
KEGG_MAPK_SIGNALING_PATHWAY	0.02613	0.00135467	2.6905	0.00728919	0.009649	-3.98195
KEGG_ACUTE_MYELOID_LEUKEMIA	-0.0455714	0.00366809	-2.67049	0.00773397	0.010128	-4.03503
KEGG_NATURAL_KILLER_CELL_MEDIATED_CYTOTOXICITY	0.048381	0.00470155	2.6693	0.00776114	0.010128	-4.03817
KEGG_GRAFT_VERSUS_HOST_DISEASE	0.0859869	-0.00284822	2.64458	0.00834603	0.0108146	-4.10318
KEGG_ALLOGRAFT_REJECTION	0.0861363	-0.00682442	2.60204	0.00944517	0.0121532	-4.21362
KEGG_PATHWAYS_IN_CANCER	0.0285113	-0.00196764	2.49139	0.0129339	0.0165266	-4.4927
KEGG_GLYCOSPHINGOLIPID_BIOSYNTHESIS_LACTO_AND_NEOLACTO_SERIES	0.0277538	0.00381726	2.00156	0.0456827	0.0579698	-5.58445
KEGG_PURINE_METABOLISM	0.019398	-0.0133826	1.9933	0.0465809	0.0587047	-5.60084
KEGG_MELANOMA	0.0201756	0.00328972	1.87663	0.0609473	0.0762878	-5.82522
KEGG_STEROID_HORMONE_BIOSYNTHESIS	-0.036919	0.00368799	-1.86198	0.0629862	0.0783071	-5.85244
KEGG_STARCH_AND_SUCROSE_METABOLISM	-0.0277467	0.00451761	-1.74912	0.0806689	0.099618	-6.0551
KEGG_VEGF_SIGNALING_PATHWAY	0.0184366	0.000223456	1.73168	0.0837322	0.102711	-6.08531
KEGG_AMINO_SUGAR_AND_NUCLEOTIDE_SUGAR_METABOLISM	-0.0360895	-0.0141245	-1.725	0.0849287	0.103489	-6.09678
KEGG_GLIOMA	-0.0242739	0.00375023	-1.71908	0.0860021	0.104108	-6.10693
KEGG_PENTOSE_PHOSPHATE_PATHWAY	-0.0355431	-0.0130589	-1.69778	0.0899543	0.10818	-6.14314
KEGG_TAURINE_AND_HYPOTAURINE_METABOLISM	0.0336863	0.00325929	1.59432	0.111275	0.132952	-6.31262
KEGG_PYRIMIDINE_METABOLISM	-0.0226314	-0.0197987	-1.48463	0.138052	0.163881	-6.48076
KEGG_VASCULAR_SMOOTH_MUSCLE_CONTRACTION	0.0208353	0.00814838	1.47755	0.139938	0.164439	-6.4912
KEGG_GLYCOSAMINOGLYCAN_DEGRADATION	0.0263487	-0.00583057	1.47616	0.140309	0.164439	-6.49324
KEGG_PROTEASOME	0.0390439	-0.0234704	1.41311	0.158028	0.184033	-6.58396
KEGG_TOLL_LIKE_RECEPTOR_SIGNALING_PATHWAY	0.0227337	0.00655828	1.36437	0.17285	0.200027	-6.65139
KEGG_ANTIGEN_PROCESSING_AND_PRESENTATION	0.0311191	0.00230398	1.34493	0.179045	0.205394	-6.67764
KEGG_GLYCEROPHOSPHOLIPID_METABOLISM	-0.0133407	-0.0100264	-1.34284	0.17972	0.205394	-6.68043
KEGG_LEUKOCYTE_TRANSENDOTHELIAL_MIGRATION	0.0178191	0.00738415	1.23833	0.215971	0.244674	-6.81485
KEGG_FC_EPSILON_RI_SIGNALING_PATHWAY	-0.0156547	0.00403651	-1.23623	0.21675	0.244674	-6.81744
KEGG_MISMATCH_REPAIR	0.0301775	-0.021638	1.1836	0.236936	0.265831	-6.88091
KEGG_SMALL_CELL_LUNG_CANCER	-0.0148916	-0.00368832	-0.92287	0.356364	0.3974	-7.15478
KEGG_TGF_BETA_SIGNALING_PATHWAY	-0.013932	0.00448821	-0.878381	0.380011	0.421217	-7.19475
KEGG_GNRH_SIGNALING_PATHWAY	-0.00810979	0.00334022	-0.839569	0.401411	0.440603	-7.22802
KEGG_LONG_TERM_POTENTIATION	0.0107389	0.00312013	0.838002	0.40229	0.440603	-7.22933
KEGG_OOCYTE_MEIOSIS	0.00976369	-0.00588545	0.792645	0.428229	0.466237	-7.26623
KEGG_BASE_EXCISION_REPAIR	0.0152175	-0.0222123	0.746789	0.455419	0.492924	-7.30145
KEGG_NOTCH_SIGNALING_PATHWAY	-0.0129376	0.00462861	-0.709659	0.478131	0.51448	-7.32844
KEGG_PROGESTERONE_MEDIATED_OOCYTE_MATURATION	-0.00895123	-0.000951419	-0.677251	0.49845	0.533226	-7.35087
KEGG_ALDOSTERONE_REGULATED_SODIUM_REABSORPTION	-0.00948321	0.00512248	-0.661495	0.508493	0.540825	-7.3614
KEGG_OTHER_GLYCAN_DEGRADATION	0.015338	-0.0133696	0.647638	0.517412	0.547149	-7.37045
KEGG_T_CELL_RECEPTOR_SIGNALING_PATHWAY	-0.0110323	0.000264619	-0.603722	0.546206	0.574297	-7.39788
KEGG_N_GLYCAN_BIOSYNTHESIS	-0.0124413	-0.00991065	-0.588245	0.55654	0.581838	-7.40709
KEGG_MATURITY_ONSET_DIABETES_OF_THE_YOUNG	0.010377	0.0263682	0.525451	0.599421	0.623127	-7.442
KEGG_WNT_SIGNALING_PATHWAY	0.00621236	0.00214629	0.489222	0.624824	0.645885	-7.46035
KEGG_LYSOSOME	-0.00567402	-0.0170131	-0.277837	0.781212	0.80032	-7.5413
KEGG_VIBRIO_CHOLERAE_INFECTION	0.00504752	-0.010082	0.27561	0.782922	0.80032	-7.54192
KEGG_DORSO_VENTRAL_AXIS_FORMATION	-0.00423495	0.00668845	-0.245769	0.805926	0.815981	-7.54969
KEGG_B_CELL_RECEPTOR_SIGNALING_PATHWAY	-0.00443523	0.00182888	-0.244238	0.807111	0.815981	-7.55006
KEGG_BLADDER_CANCER	-0.00371744	-0.00916298	-0.237033	0.812694	0.817135	-7.55179
KEGG_STEROID_BIOSYNTHESIS	0.00471898	-0.0254328	0.230647	0.81765	0.81765	-7.55328
GeneClusterC vs GeneClusterB
Pathways	logFC	AveExpr	t	P.Value	adj.P.Val	B
KEGG_OLFACTORY_TRANSDUCTION	0.320472	0.181334	9.92494	5.7247e-21	1.05334e-18	36.891
KEGG_RENAL_CELL_CARCINOMA	-0.211942	-0.109606	-9.21436	1.59053e-18	1.46328e-16	31.3934
KEGG_PANCREATIC_CANCER	-0.203393	-0.0916861	-8.8094	3.48682e-17	2.13858e-15	28.38
KEGG_ADHERENS_JUNCTION	-0.187336	-0.0952125	-8.5865	1.83453e-16	7.15756e-15	26.7605
KEGG_COLORECTAL_CANCER	-0.190517	-0.0890079	-8.5497	2.40639e-16	7.15756e-15	26.4959
KEGG_VASOPRESSIN_REGULATED_WATER_REABSORPTION	-0.169044	-0.109572	-8.54808	2.43522e-16	7.15756e-15	26.4843
KEGG_ENDOCYTOSIS	-0.12795	-0.0791334	-8.53291	2.72299e-16	7.15756e-15	26.3754
KEGG_TASTE_TRANSDUCTION	0.216852	0.107211	8.4661	4.44481e-16	1.02231e-14	25.8977
KEGG_ENDOMETRIAL_CANCER	-0.18108	-0.107758	-8.36915	9.00785e-16	1.8416e-14	25.2092
KEGG_PROSTATE_CANCER	-0.145873	-0.0960959	-8.01596	1.12606e-14	2.07194e-13	22.7489
KEGG_CHRONIC_MYELOID_LEUKEMIA	-0.190551	-0.0868699	-7.99358	1.31814e-14	2.20489e-13	22.5956
KEGG_APOPTOSIS	-0.172511	-0.0498265	-7.94023	1.91632e-14	2.93835e-13	22.2314
KEGG_MTOR_SIGNALING_PATHWAY	-0.14752	-0.0896216	-7.82818	4.1806e-14	5.91716e-13	21.4723
KEGG_ERBB_SIGNALING_PATHWAY	-0.128969	-0.0802561	-7.70927	9.48435e-14	1.24651e-12	20.6754
KEGG_NEUROTROPHIN_SIGNALING_PATHWAY	-0.144829	-0.0885097	-7.64768	1.44463e-13	1.77208e-12	20.2662
KEGG_NON_SMALL_CELL_LUNG_CANCER	-0.150688	-0.0892488	-7.59572	2.05636e-13	2.36481e-12	19.9229
KEGG_ACUTE_MYELOID_LEUKEMIA	-0.165975	-0.0645412	-7.502	3.87038e-13	4.18911e-12	19.3082
KEGG_SMALL_CELL_LUNG_CANCER	-0.148479	-0.0675448	-6.99659	1.06032e-11	1.08388e-10	16.0945
KEGG_NEUROACTIVE_LIGAND_RECEPTOR_INTERACTION	0.15434	0.0974938	6.6844	7.51214e-11	7.27491e-10	14.1975
KEGG_ADIPOCYTOKINE_SIGNALING_PATHWAY	-0.0989379	-0.0930695	-6.42208	3.69151e-10	3.39619e-09	12.6574
KEGG_LINOLEIC_ACID_METABOLISM	0.203665	0.124841	6.31229	7.08329e-10	6.20631e-09	12.0277
KEGG_TGF_BETA_SIGNALING_PATHWAY	-0.132003	-0.0585183	-6.28256	8.43755e-10	7.05686e-09	11.8587
KEGG_LYSINE_DEGRADATION	-0.164733	-0.141577	-6.25636	9.83861e-10	7.87089e-09	11.7104
KEGG_GLIOMA	-0.115986	-0.0561291	-6.23285	1.12885e-09	8.65452e-09	11.5777
KEGG_B_CELL_RECEPTOR_SIGNALING_PATHWAY	-0.161068	-0.026623	-6.15999	1.72389e-09	1.23587e-08	11.1691
KEGG_THYROID_CANCER	-0.128143	-0.0983703	-6.15775	1.74633e-09	1.23587e-08	11.1566
KEGG_INSULIN_SIGNALING_PATHWAY	-0.0900847	-0.0726482	-6.12236	2.14193e-09	1.45968e-08	10.9596
KEGG_INOSITOL_PHOSPHATE_METABOLISM	-0.121883	-0.105142	-6.04439	3.34768e-09	2.19991e-08	10.529
KEGG_ALPHA_LINOLENIC_ACID_METABOLISM	0.162923	0.115321	5.87612	8.64146e-09	5.48285e-08	9.61542
KEGG_BLADDER_CANCER	-0.121674	-0.0574608	-5.81013	1.24615e-08	7.64308e-08	9.26308
KEGG_CARDIAC_MUSCLE_CONTRACTION	0.137105	0.0902899	5.71351	2.11726e-08	1.25669e-07	8.75328
KEGG_PATHWAYS_IN_CANCER	-0.0893915	-0.0284779	-5.6923	2.37617e-08	1.3663e-07	8.64238
KEGG_T_CELL_RECEPTOR_SIGNALING_PATHWAY	-0.152335	-0.0198386	-5.6662	2.73747e-08	1.52634e-07	8.50634
KEGG_PANTOTHENATE_AND_COA_BIOSYNTHESIS	-0.143234	-0.0613294	-5.50004	6.65807e-08	3.60319e-07	7.65291
KEGG_ONE_CARBON_POOL_BY_FOLATE	-0.150795	-0.130981	-5.48967	7.03263e-08	3.69715e-07	7.60041
KEGG_PROGESTERONE_MEDIATED_OOCYTE_MATURATION	-0.101816	-0.0387081	-5.44302	8.988e-08	4.59387e-07	7.36511
KEGG_CIRCADIAN_RHYTHM_MAMMAL	-0.169764	-0.134127	-5.35789	1.40017e-07	6.96298e-07	6.94025
KEGG_DORSO_VENTRAL_AXIS_FORMATION	-0.129544	-0.0582896	-5.34939	1.46314e-07	7.08467e-07	6.89811
KEGG_UBIQUITIN_MEDIATED_PROTEOLYSIS	-0.138614	-0.0879624	-5.23432	2.6378e-07	1.2445e-06	6.3339
KEGG_FOCAL_ADHESION	-0.116175	-0.0217647	-5.08623	5.54624e-07	2.55127e-06	5.62355
KEGG_LEUKOCYTE_TRANSENDOTHELIAL_MIGRATION	-0.104916	0.00238325	-5.03033	7.3091e-07	3.28018e-06	5.36007
KEGG_RETINOL_METABOLISM	0.158303	0.0295805	4.96479	1.00694e-06	4.41134e-06	5.05446
KEGG_REGULATION_OF_ACTIN_CYTOSKELETON	-0.0838722	-0.00221737	-4.80554	2.16198e-06	9.25128e-06	4.3267
KEGG_AXON_GUIDANCE	-0.0921785	-0.00868224	-4.73387	3.02905e-06	1.2513e-05	4.00605
KEGG_NUCLEOTIDE_EXCISION_REPAIR	-0.148049	-0.0842588	-4.73167	3.06025e-06	1.2513e-05	3.99632
KEGG_TAURINE_AND_HYPOTAURINE_METABOLISM	0.139899	0.050547	4.69332	3.65882e-06	1.46353e-05	3.8266
KEGG_FC_GAMMA_R_MEDIATED_PHAGOCYTOSIS	-0.118954	-0.00778461	-4.66094	4.2506e-06	1.66407e-05	3.68426
KEGG_STEROID_HORMONE_BIOSYNTHESIS	0.132507	0.0533744	4.59587	5.72997e-06	2.19649e-05	3.40092
KEGG_CHEMOKINE_SIGNALING_PATHWAY	-0.10891	0.0125111	-4.39218	1.42691e-05	5.3582e-05	2.53727
KEGG_PEROXISOME	-0.137189	-0.0983276	-4.34207	1.77666e-05	6.5381e-05	2.33024
KEGG_CELL_ADHESION_MOLECULES_CAMS	-0.111155	0.0471254	-4.33547	1.8284e-05	6.59658e-05	2.30315
KEGG_MISMATCH_REPAIR	-0.167947	-0.0410029	-4.3002	2.13032e-05	7.53807e-05	2.15895
KEGG_LEISHMANIA_INFECTION	-0.155352	0.0398171	-4.23756	2.78755e-05	9.67754e-05	1.90551
KEGG_NOTCH_SIGNALING_PATHWAY	-0.10515	-0.0548837	-4.19117	3.39465e-05	0.00011567	1.71999
KEGG_MATURITY_ONSET_DIABETES_OF_THE_YOUNG	0.116022	0.0832706	4.18227	3.52483e-05	0.000117646	1.68459
KEGG_RIBOFLAVIN_METABOLISM	-0.109413	-0.0426194	-4.17855	3.58054e-05	0.000117646	1.66983
KEGG_ARACHIDONIC_ACID_METABOLISM	0.103199	0.0962243	4.13569	4.28661e-05	0.000138375	1.50059
KEGG_PHOSPHATIDYLINOSITOL_SIGNALING_SYSTEM	-0.0811158	-0.0713946	-4.03749	6.4371e-05	0.000204211	1.11886
KEGG_AMINOACYL_TRNA_BIOSYNTHESIS	-0.146218	-0.103773	-4.02177	6.86503e-05	0.000214096	1.05851
KEGG_SNARE_INTERACTIONS_IN_VESICULAR_TRANSPORT	-0.098814	-0.0799517	-4.01227	7.13627e-05	0.000216474	1.02219
KEGG_VALINE_LEUCINE_AND_ISOLEUCINE_DEGRADATION	-0.156838	-0.164026	-4.01089	7.1766e-05	0.000216474	1.0169
KEGG_VIRAL_MYOCARDITIS	-0.115646	0.0464436	-3.91063	0.000107544	0.000319163	0.638271
KEGG_NON_HOMOLOGOUS_END_JOINING	-0.12435	-0.0697578	-3.77722	0.000181816	0.000523067	0.148216
KEGG_RNA_DEGRADATION	-0.110068	-0.0949504	-3.77705	0.000181936	0.000523067	0.147601
KEGG_PATHOGENIC_ESCHERICHIA_COLI_INFECTION	-0.108395	0.013222	-3.76887	0.000187795	0.000531605	0.118078
KEGG_TOLL_LIKE_RECEPTOR_SIGNALING_PATHWAY	-0.091116	0.00801424	-3.74404	0.000206692	0.000576233	0.028813
KEGG_HISTIDINE_METABOLISM	-0.111615	-0.0923113	-3.73884	0.000210869	0.000579104	0.010192
KEGG_SPLICEOSOME	-0.115461	-0.091603	-3.72467	0.000222658	0.000602487	-0.0404185
KEGG_FRUCTOSE_AND_MANNOSE_METABOLISM	-0.10362	-0.0354498	-3.71837	0.000228105	0.000604349	-0.0628974
KEGG_PROPANOATE_METABOLISM	-0.140124	-0.151386	-3.7163	0.000229915	0.000604349	-0.0702493
KEGG_BETA_ALANINE_METABOLISM	-0.121714	-0.10557	-3.71157	0.000234115	0.00060672	-0.08708
KEGG_P53_SIGNALING_PATHWAY	-0.0898753	0.0370267	-3.69542	0.000249001	0.000636335	-0.144384
KEGG_FC_EPSILON_RI_SIGNALING_PATHWAY	-0.0683441	-0.00969136	-3.69171	0.000252543	0.000636547	-0.157512
KEGG_LYSOSOME	-0.114137	-0.00364108	-3.64807	0.000297935	0.000740811	-0.311016
KEGG_EPITHELIAL_CELL_SIGNALING_IN_HELICOBACTER_PYLORI_INFECTION	-0.079262	-0.0551195	-3.58146	0.000382244	0.000937771	-0.542033
KEGG_PURINE_METABOLISM	-0.0525397	-0.0124203	-3.50887	0.000499335	0.00120892	-0.789218
KEGG_OTHER_GLYCAN_DEGRADATION	-0.126501	0.0145578	-3.4498	0.00061857	0.00147814	-0.986858
KEGG_VASCULAR_SMOOTH_MUSCLE_CONTRACTION	-0.0704029	-0.022076	-3.44357	0.000632603	0.00149229	-1.00754
KEGG_WNT_SIGNALING_PATHWAY	-0.0590169	-0.0313504	-3.39984	0.000739671	0.00172278	-1.15157
KEGG_TIGHT_JUNCTION	-0.0525479	-0.0322521	-3.38303	0.000785133	0.00180581	-1.20645
KEGG_METABOLISM_OF_XENOBIOTICS_BY_CYTOCHROME_P450	0.108503	0.0434067	3.30834	0.00102052	0.00231821	-1.44729
KEGG_CITRATE_CYCLE_TCA_CYCLE	-0.14332	-0.122342	-3.25196	0.00123988	0.00278218	-1.62567
KEGG_FATTY_ACID_METABOLISM	-0.113513	-0.137209	-3.24311	0.00127806	0.00283329	-1.65342
KEGG_RNA_POLYMERASE	-0.0941193	-0.0665412	-3.2058	0.00145125	0.00317892	-1.76958
KEGG_STEROID_BIOSYNTHESIS	0.0968626	-0.00797245	3.18913	0.00153547	0.00332384	-1.82109
KEGG_GLYCEROPHOSPHOLIPID_METABOLISM	0.0460345	-0.00269073	3.18458	0.00155922	0.003336	-1.83509
KEGG_SPHINGOLIPID_METABOLISM	-0.0809708	-0.0438864	-3.15274	0.00173511	0.00366965	-1.93256
KEGG_PENTOSE_PHOSPHATE_PATHWAY	-0.0940489	0.00110507	-3.13879	0.00181782	0.0038009	-1.97499
KEGG_AMINO_SUGAR_AND_NUCLEOTIDE_SUGAR_METABOLISM	-0.0955242	-0.0107528	-3.01005	0.00277176	0.00573038	-2.35802
KEGG_DNA_REPLICATION	-0.117199	-0.021744	-2.97221	0.00312912	0.0063973	-2.46769
KEGG_BASAL_TRANSCRIPTION_FACTORS	-0.0797758	-0.0932425	-2.95039	0.00335386	0.00678143	-2.53032
KEGG_N_GLYCAN_BIOSYNTHESIS	-0.0944621	-0.0466923	-2.94618	0.00339886	0.00679772	-2.54235
KEGG_NOD_LIKE_RECEPTOR_SIGNALING_PATHWAY	-0.0814066	0.00960372	-2.9111	0.00379611	0.00751058	-2.64199
KEGG_CELL_CYCLE	-0.0832561	-0.0178043	-2.88445	0.00412563	0.00807569	-2.7169
KEGG_CALCIUM_SIGNALING_PATHWAY	0.0521647	0.0392715	2.85706	0.0044913	0.00869895	-2.79321
KEGG_PYRIMIDINE_METABOLISM	-0.0658776	-0.035184	-2.84631	0.00464266	0.00889844	-2.82297
KEGG_GLYCOSYLPHOSPHATIDYLINOSITOL_GPI_ANCHOR_BIOSYNTHESIS	-0.0879945	-0.0973892	-2.80339	0.00529451	0.0100432	-2.94072
KEGG_NICOTINATE_AND_NICOTINAMIDE_METABOLISM	-0.0617104	-0.0160001	-2.74994	0.00622167	0.0116815	-3.08494
KEGG_TYROSINE_METABOLISM	0.0723853	0.0170718	2.70799	0.00704964	0.0131024	-3.19627
KEGG_DRUG_METABOLISM_OTHER_ENZYMES	0.0653024	0.0324347	2.69586	0.00730683	0.0134446	-3.22815
KEGG_TRYPTOPHAN_METABOLISM	-0.0812886	-0.0639695	-2.67057	0.00787046	0.0143383	-3.29417
KEGG_TERPENOID_BACKBONE_BIOSYNTHESIS	-0.0853346	-0.139916	-2.65299	0.00828503	0.0148275	-3.33972
KEGG_RENIN_ANGIOTENSIN_SYSTEM	-0.0780965	-0.0696762	-2.65236	0.00830016	0.0148275	-3.34133
KEGG_GAP_JUNCTION	-0.0477372	-0.0218574	-2.60449	0.00953199	0.0168643	-3.46383
KEGG_HEDGEHOG_SIGNALING_PATHWAY	0.0554267	0.0537909	2.59976	0.00966233	0.0169321	-3.47584
KEGG_DRUG_METABOLISM_CYTOCHROME_P450	0.0851791	0.0325654	2.59302	0.00985061	0.0170992	-3.49288
KEGG_OOCYTE_MEIOSIS	-0.0484154	-0.0258391	-2.52457	0.0119567	0.0205611	-3.66356
KEGG_ABC_TRANSPORTERS	0.0542317	0.0102586	2.51514	0.0122763	0.0209152	-3.68674
KEGG_NATURAL_KILLER_CELL_MEDIATED_CYTOTOXICITY	-0.0678002	0.0243104	-2.48178	0.0134685	0.0226933	-3.76801
KEGG_PROTEIN_EXPORT	-0.0962906	-0.0804834	-2.47915	0.0135667	0.0226933	-3.77437
KEGG_BASAL_CELL_CARCINOMA	0.0559882	0.0586659	2.43778	0.0151976	0.0251924	-3.87361
KEGG_LONG_TERM_POTENTIATION	-0.0429224	-0.0293588	-2.4116	0.0163169	0.0268063	-3.93556
KEGG_BASE_EXCISION_REPAIR	-0.0756125	-0.0227489	-2.40365	0.0166708	0.0271454	-3.95424
KEGG_GRAFT_VERSUS_HOST_DISEASE	-0.109731	0.0778059	-2.34089	0.0197112	0.0318146	-4.09965
KEGG_ALLOGRAFT_REJECTION	-0.107786	0.072111	-2.27584	0.0233656	0.0373261	-4.24642
KEGG_BIOSYNTHESIS_OF_UNSATURATED_FATTY_ACIDS	-0.0673236	-0.0844066	-2.2731	0.0235316	0.0373261	-4.25251
KEGG_MELANOMA	-0.0328872	-0.0170428	-2.20252	0.0281786	0.044315	-4.40699
KEGG_BUTANOATE_METABOLISM	-0.0818596	-0.089469	-2.1821	0.0296636	0.0462552	-4.45081
KEGG_SELENOAMINO_ACID_METABOLISM	-0.058662	-0.0859816	-2.10791	0.0356393	0.0551062	-4.60662
KEGG_TYPE_I_DIABETES_MELLITUS	-0.0878285	0.087107	-2.08483	0.0376969	0.0578019	-4.65401
KEGG_GLYCOSPHINGOLIPID_BIOSYNTHESIS_GLOBO_SERIES	-0.0573993	0.0364282	-2.07643	0.0384704	0.0585005	-4.67113
KEGG_ARRHYTHMOGENIC_RIGHT_VENTRICULAR_CARDIOMYOPATHY_ARVC	-0.0479949	0.0321219	-2.05387	0.0406157	0.0612565	-4.71679
KEGG_ANTIGEN_PROCESSING_AND_PRESENTATION	-0.0624053	0.0454983	-1.88682	0.0598843	0.0895831	-5.03961
KEGG_O_GLYCAN_BIOSYNTHESIS	-0.0434277	0.036308	-1.86905	0.062321	0.0924764	-5.07235
KEGG_GALACTOSE_METABOLISM	-0.0519551	0.033342	-1.86033	0.063548	0.0934794	-5.08833
KEGG_GNRH_SIGNALING_PATHWAY	-0.0246516	-0.020103	-1.85705	0.0640131	0.0934794	-5.0943
KEGG_ASTHMA	-0.0724594	0.101396	-1.82294	0.0690328	0.0995922	-5.15593
KEGG_ETHER_LIPID_METABOLISM	0.0353807	0.0494361	1.82131	0.0692815	0.0995922	-5.15886
KEGG_NITROGEN_METABOLISM	0.0457144	-0.0280961	1.7928	0.073735	0.105172	-5.20946
KEGG_SULFUR_METABOLISM	0.0546034	0.0824337	1.75934	0.0792584	0.112181	-5.26785
KEGG_PPAR_SIGNALING_PATHWAY	-0.0418214	-0.0489705	-1.70392	0.0891453	0.125212	-5.36216
KEGG_AMYOTROPHIC_LATERAL_SCLEROSIS_ALS	-0.0286754	0.0259482	-1.68848	0.0920723	0.127507	-5.38792
KEGG_GLYCOSAMINOGLYCAN_BIOSYNTHESIS_CHONDROITIN_SULFATE	-0.0539644	0.0760423	-1.68712	0.0923336	0.127507	-5.39018
KEGG_SYSTEMIC_LUPUS_ERYTHEMATOSUS	-0.0625937	0.130079	-1.6844	0.0928581	0.127507	-5.39469
KEGG_OXIDATIVE_PHOSPHORYLATION	0.0689307	0.00527434	1.66128	0.0974138	0.132771	-5.43271
KEGG_COMPLEMENT_AND_COAGULATION_CASCADES	0.0436113	0.130891	1.58521	0.113681	0.153804	-5.55419
KEGG_REGULATION_OF_AUTOPHAGY	0.0342941	-0.0248565	1.57603	0.115783	0.155504	-5.56847
KEGG_GLYCOLYSIS_GLUCONEOGENESIS	-0.0442019	-0.0372448	-1.55404	0.120939	0.161252	-5.60234
KEGG_GLYCOSPHINGOLIPID_BIOSYNTHESIS_GANGLIO_SERIES	-0.0459573	0.0475909	-1.53187	0.126318	0.167212	-5.63601
KEGG_GLYCOSPHINGOLIPID_BIOSYNTHESIS_LACTO_AND_NEOLACTO_SERIES	0.0306384	0.0234615	1.49537	0.135578	0.178189	-5.6904
KEGG_FOLATE_BIOSYNTHESIS	0.0552485	-0.0366129	1.46229	0.144419	0.188462	-5.73858
KEGG_ASCORBATE_AND_ALDARATE_METABOLISM	-0.0557772	-0.0559776	-1.43368	0.152418	0.196634	-5.77939
KEGG_MAPK_SIGNALING_PATHWAY	-0.020141	-0.0158713	-1.43228	0.152819	0.196634	-5.78137
KEGG_ARGININE_AND_PROLINE_METABOLISM	-0.0380369	-0.042393	-1.40156	0.161795	0.206738	-5.82425
KEGG_GLUTATHIONE_METABOLISM	-0.0351096	0.0184358	-1.33862	0.18143	0.230229	-5.90925
KEGG_PYRUVATE_METABOLISM	-0.0425564	-0.0821847	-1.29311	0.196693	0.247887	-5.96828
KEGG_GLYCINE_SERINE_AND_THREONINE_METABOLISM	-0.0422761	-0.0362877	-1.24367	0.214324	0.26827	-6.03013
KEGG_ECM_RECEPTOR_INTERACTION	-0.0364329	0.0492675	-1.23627	0.217057	0.269855	-6.03917
KEGG_PRION_DISEASES	-0.0287873	0.0688458	-1.20634	0.228375	0.28202	-6.07524
KEGG_PROXIMAL_TUBULE_BICARBONATE_RECLAMATION	-0.0396905	-0.0633135	-1.20222	0.229966	0.282092	-6.08014
KEGG_PHENYLALANINE_METABOLISM	0.0407279	0.0290792	1.188	0.235513	0.286983	-6.0969
KEGG_INTESTINAL_IMMUNE_NETWORK_FOR_IGA_PRODUCTION	-0.0444326	0.110809	-1.17711	0.239827	0.290317	-6.10961
KEGG_GLYCOSAMINOGLYCAN_BIOSYNTHESIS_KERATAN_SULFATE	0.038803	0.062059	1.15664	0.248086	0.298352	-6.13318
KEGG_HOMOLOGOUS_RECOMBINATION	-0.0398064	0.0158624	-1.13749	0.255991	0.305859	-6.15486
KEGG_GLYCEROLIPID_METABOLISM	0.0193981	-0.0370897	1.09859	0.272584	0.323583	-6.19778
KEGG_VEGF_SIGNALING_PATHWAY	-0.01661	-0.0103765	-1.06513	0.287438	0.339029	-6.23353
KEGG_PROTEASOME	-0.0419818	-0.000174667	-1.02545	0.305747	0.358328	-6.27448
KEGG_PORPHYRIN_AND_CHLOROPHYLL_METABOLISM	-0.0314316	0.00173756	-1.0203	0.308184	0.358898	-6.27969
KEGG_RIBOSOME	-0.0535793	0.0305271	-1.01521	0.310597	0.359433	-6.2848
KEGG_HEMATOPOIETIC_CELL_LINEAGE	-0.0292042	0.0931581	-0.949709	0.342814	0.394236	-6.34836
KEGG_GLYOXYLATE_AND_DICARBOXYLATE_METABOLISM	-0.0319345	-0.0725395	-0.943911	0.345765	0.39516	-6.35379
KEGG_PRIMARY_BILE_ACID_BIOSYNTHESIS	-0.0301349	0.00686717	-0.936286	0.349671	0.397158	-6.36087
KEGG_ALANINE_ASPARTATE_AND_GLUTAMATE_METABOLISM	-0.0300138	-0.0320653	-0.930915	0.35244	0.397846	-6.36582
KEGG_PRIMARY_IMMUNODEFICIENCY	-0.0363257	0.0900289	-0.897111	0.370181	0.415325	-6.39635
KEGG_CYSTEINE_AND_METHIONINE_METABOLISM	-0.0176583	-0.0282705	-0.726093	0.468192	0.522105	-6.53355
KEGG_PARKINSONS_DISEASE	0.0267927	0.000828829	0.69652	0.486494	0.539246	-6.55435
KEGG_CYTOSOLIC_DNA_SENSING_PATHWAY	0.0138798	0.0393293	0.602263	0.547329	0.599887	-6.61489
KEGG_ALDOSTERONE_REGULATED_SODIUM_REABSORPTION	-0.0125455	-0.00771889	-0.60167	0.547723	0.599887	-6.61525
KEGG_JAK_STAT_SIGNALING_PATHWAY	-0.0124354	0.0353696	-0.591193	0.554713	0.603948	-6.62143
KEGG_CYTOKINE_CYTOKINE_RECEPTOR_INTERACTION	0.0148046	0.0975204	0.569452	0.569358	0.616246	-6.63391
KEGG_RIG_I_LIKE_RECEPTOR_SIGNALING_PATHWAY	-0.00884333	-0.0323309	-0.459213	0.646322	0.695458	-6.69001
KEGG_AUTOIMMUNE_THYROID_DISEASE	0.0141969	0.0880255	0.381404	0.703099	0.752152	-6.72238
KEGG_GLYCOSAMINOGLYCAN_DEGRADATION	-0.00911883	0.0166318	-0.336992	0.736294	0.78311	-6.73817
KEGG_PENTOSE_AND_GLUCURONATE_INTERCONVERSIONS	-0.0109571	-0.00360802	-0.313223	0.754269	0.797618	-6.74581
KEGG_MELANOGENESIS	0.00422203	0.00664399	0.265832	0.790501	0.831155	-6.7594
KEGG_GLYCOSAMINOGLYCAN_BIOSYNTHESIS_HEPARAN_SULFATE	0.00531702	0.0273845	0.236443	0.813206	0.85017	-6.7667
KEGG_LONG_TERM_DEPRESSION	0.00334371	0.00914006	0.208164	0.835203	0.863833	-6.77293
KEGG_DILATED_CARDIOMYOPATHY	-0.00491092	0.0538825	-0.207573	0.835665	0.863833	-6.77305
KEGG_ALZHEIMERS_DISEASE	0.00491248	0.00568119	0.179083	0.85796	0.881926	-6.7785
KEGG_VIBRIO_CHOLERAE_INFECTION	0.00342602	0.00242491	0.124674	0.900842	0.92086	-6.78668
KEGG_HYPERTROPHIC_CARDIOMYOPATHY_HCM	-0.00239554	0.0505161	-0.108478	0.913669	0.926933	-6.78855
KEGG_TYPE_II_DIABETES_MELLITUS	0.00169633	-0.0204758	0.104457	0.916857	0.926933	-6.78897
KEGG_HUNTINGTONS_DISEASE	0.00154182	-0.0171089	0.0546482	0.956445	0.960375	-6.7929
KEGG_STARCH_AND_SUCROSE_METABOLISM	-0.00115376	0.0137786	-0.0497135	0.960375	0.960375	-6.79315
GeneClusterC vs GeneClusterA
Pathways	logFC	AveExpr	t	P.Value	adj.P.Val	B
KEGG_OLFACTORY_TRANSDUCTION	0.578069	-0.0235779	20.7411	8.5387e-69	1.57112e-66	145.973
KEGG_RENAL_CELL_CARCINOMA	-0.400123	0.0391368	-18.6363	8.56765e-59	7.88224e-57	123.071
KEGG_ADIPOCYTOKINE_SIGNALING_PATHWAY	-0.27937	0.0450776	-18.5702	1.75768e-58	1.07805e-56	122.357
KEGG_VASOPRESSIN_REGULATED_WATER_REABSORPTION	-0.371446	0.0478852	-18.5415	2.40023e-58	1.1041e-56	122.047
KEGG_ENDOMETRIAL_CANCER	-0.373248	0.0426203	-18.2543	5.41081e-57	1.99118e-55	118.949
KEGG_PROSTATE_CANCER	-0.315716	0.0362051	-17.8728	3.34528e-55	1.02588e-53	114.848
KEGG_LYSINE_DEGRADATION	-0.432479	0.0641905	-17.398	5.53049e-53	1.45373e-51	109.77
KEGG_ENDOCYTOSIS	-0.26921	0.0311865	-17.2171	3.83954e-52	8.83094e-51	107.843
KEGG_MTOR_SIGNALING_PATHWAY	-0.302488	0.0317108	-16.9582	6.1019e-51	1.2475e-49	105.093
KEGG_NEUROTROPHIN_SIGNALING_PATHWAY	-0.309133	0.039636	-16.7563	5.23818e-50	9.63825e-49	102.956
KEGG_ERBB_SIGNALING_PATHWAY	-0.271387	0.0309669	-16.3599	3.49584e-48	5.84759e-47	98.7801
KEGG_ADHERENS_JUNCTION	-0.354161	0.0366266	-16.2225	1.48967e-47	2.28415e-46	97.3392
KEGG_PANCREATIC_CANCER	-0.352729	0.027862	-16.1855	2.2003e-47	3.11428e-46	96.9515
KEGG_INSULIN_SIGNALING_PATHWAY	-0.22494	0.0312953	-15.8748	5.74941e-46	7.55637e-45	93.7082
KEGG_COLORECTAL_CANCER	-0.332855	0.0247942	-15.8212	1.00667e-45	1.23485e-44	93.1515
KEGG_INOSITOL_PHOSPHATE_METABOLISM	-0.328363	0.0533205	-15.7894	1.40378e-45	1.61435e-44	92.821
KEGG_NON_SMALL_CELL_LUNG_CANCER	-0.306218	0.0326362	-15.5487	1.72822e-44	1.87054e-43	90.326
KEGG_THYROID_CANCER	-0.304979	0.0383604	-15.4498	4.83159e-44	4.93895e-43	89.3044
KEGG_ALPHA_LINOLENIC_ACID_METABOLISM	0.366369	-0.0426483	15.3842	9.54088e-44	9.23958e-43	88.6282
KEGG_ONE_CARBON_POOL_BY_FOLATE	-0.380787	0.0461694	-14.9344	9.86747e-42	9.07807e-41	84.0189
KEGG_CHRONIC_MYELOID_LEUKEMIA	-0.332964	0.0269896	-14.8279	2.93789e-41	2.57415e-40	82.9349
KEGG_TASTE_TRANSDUCTION	0.368642	-0.0147351	14.6332	2.14377e-40	1.79298e-39	80.9604
KEGG_CARDIAC_MUSCLE_CONTRACTION	0.317491	-0.0494594	14.4969	8.57117e-40	6.85694e-39	79.5837
KEGG_NEUROACTIVE_LIGAND_RECEPTOR_INTERACTION	0.289029	-0.00908042	14.4854	9.62534e-40	7.37943e-39	79.4685
KEGG_LINOLEIC_ACID_METABOLISM	0.40993	-0.0369678	14.3508	3.76159e-39	2.76853e-38	78.1146
KEGG_CIRCADIAN_RHYTHM_MAMMAL	-0.394684	0.0400725	-13.0922	9.9377e-34	7.03283e-33	65.7182
KEGG_COMPLEMENT_AND_COAGULATION_CASCADES	0.319138	-0.0754577	12.8586	9.52715e-33	6.49258e-32	63.4748
KEGG_UBIQUITIN_MEDIATED_PROTEOLYSIS	-0.294896	0.033963	-12.6675	5.96747e-32	3.92148e-31	61.6542
KEGG_ARACHIDONIC_ACID_METABOLISM	0.279859	-0.0393057	12.5067	2.7634e-31	1.75333e-30	60.1334
KEGG_VALINE_LEUCINE_AND_ISOLEUCINE_DEGRADATION	-0.453872	0.0631385	-12.1947	5.26687e-30	3.23035e-29	57.2096
KEGG_ACUTE_MYELOID_LEUKEMIA	-0.263077	0.0146374	-12.1241	1.02039e-29	6.05652e-29	56.5536
KEGG_SMALL_CELL_LUNG_CANCER	-0.241461	0.00782593	-11.9426	5.53519e-29	3.18273e-28	54.8768
KEGG_GLIOMA	-0.210167	0.0187388	-11.752	3.22299e-28	1.79706e-27	53.13
KEGG_PROPANOATE_METABOLISM	-0.417908	0.0607756	-11.6522	8.05726e-28	4.3604e-27	52.2217
KEGG_FATTY_ACID_METABOLISM	-0.390222	0.0730142	-11.4272	6.26057e-27	3.29127e-26	50.1895
KEGG_TGF_BETA_SIGNALING_PATHWAY	-0.228107	0.0184637	-11.3964	8.27588e-27	4.22989e-26	49.9129
KEGG_APOPTOSIS	-0.234404	0.0035023	-11.2281	3.7679e-26	1.87377e-25	48.4109
KEGG_DORSO_VENTRAL_AXIS_FORMATION	-0.230637	0.0222895	-10.8238	1.36548e-24	6.61178e-24	44.8547
KEGG_TERPENOID_BACKBONE_BIOSYNTHESIS	-0.351433	0.0612245	-10.8202	1.40933e-24	6.64913e-24	44.8234
KEGG_PHOSPHATIDYLINOSITOL_SIGNALING_SYSTEM	-0.222419	0.0369499	-10.5649	1.30466e-23	6.00143e-23	42.62
KEGG_RNA_DEGRADATION	-0.262474	0.0228747	-10.5603	1.35798e-23	6.09434e-23	42.5803
KEGG_HISTIDINE_METABOLISM	-0.289109	0.044199	-10.4915	2.45996e-23	1.0777e-22	41.9922
KEGG_GLYCOSYLPHOSPHATIDYLINOSITOL_GPI_ANCHOR_BIOSYNTHESIS	-0.270811	0.042058	-10.3404	8.9913e-23	3.84744e-22	40.7095
KEGG_SNARE_INTERACTIONS_IN_VESICULAR_TRANSPORT	-0.22326	0.0166411	-10.2965	1.30846e-22	5.47176e-22	40.3382
KEGG_PEROXISOME	-0.309383	0.0353452	-10.2087	2.75912e-22	1.12817e-21	39.6
KEGG_SPLICEOSOME	-0.272869	0.0301654	-10.0443	1.10344e-21	4.41376e-21	38.2289
KEGG_AMINOACYL_TRNA_BIOSYNTHESIS	-0.315242	0.0279353	-10.0187	1.36737e-21	5.35311e-21	38.0167
KEGG_BASAL_TRANSCRIPTION_FACTORS	-0.242882	0.031225	-9.88486	4.17406e-21	1.60006e-20	36.9131
KEGG_BETA_ALANINE_METABOLISM	-0.319411	0.0463668	-9.74885	1.28479e-20	4.82453e-20	35.8016
KEGG_PANTOTHENATE_AND_COA_BIOSYNTHESIS	-0.229049	0.00849817	-9.71151	1.74614e-20	6.42579e-20	35.4983
KEGG_NUCLEOTIDE_EXCISION_REPAIR	-0.253634	0.000447096	-9.1955	1.1194e-18	4.03863e-18	31.3879
KEGG_BLADDER_CANCER	-0.189182	-0.0021441	-9.15676	1.52043e-18	5.38e-18	31.0855
KEGG_CYTOKINE_CYTOKINE_RECEPTOR_INTERACTION	0.207103	-0.0458266	9.0558	3.36293e-18	1.16751e-17	30.3019
KEGG_PROGESTERONE_MEDIATED_OOCYTE_MATURATION	-0.152576	0.00332786	-8.81711	2.14404e-17	7.3056e-17	28.4739
KEGG_SELENOAMINO_ACID_METABOLISM	-0.224803	0.0398332	-8.7245	4.35836e-17	1.45807e-16	27.7742
KEGG_SULFUR_METABOLISM	0.241426	-0.0585553	8.66408	6.90412e-17	2.2685e-16	27.3206
KEGG_RENIN_ANGIOTENSIN_SYSTEM	-0.239781	0.0536642	-8.46044	3.2004e-16	1.03311e-15	25.8087
KEGG_CITRATE_CYCLE_TCA_CYCLE	-0.340948	0.0304698	-8.36111	6.6988e-16	2.12514e-15	25.0808
KEGG_NOTCH_SIGNALING_PATHWAY	-0.201799	0.0213511	-8.35511	7.00306e-16	2.184e-15	25.0371
KEGG_EPITHELIAL_CELL_SIGNALING_IN_HELICOBACTER_PYLORI_INFECTION	-0.167248	0.0135766	-8.0941	4.72808e-15	1.44994e-14	23.1564
KEGG_NON_HOMOLOGOUS_END_JOINING	-0.237772	0.0197481	-8.08474	5.05886e-15	1.52595e-14	23.0899
KEGG_TIGHT_JUNCTION	-0.121875	0.0214509	-7.93262	1.50704e-14	4.4725e-14	22.0157
KEGG_MATURITY_ONSET_DIABETES_OF_THE_YOUNG	0.203776	0.013171	7.84277	2.85114e-14	8.32714e-14	21.3886
KEGG_PATHWAYS_IN_CANCER	-0.119648	-0.00219115	-7.83051	3.10904e-14	8.93848e-14	21.3034
KEGG_STEROID_HORMONE_BIOSYNTHESIS	0.19975	-0.0022102	7.65255	1.07995e-13	3.0571e-13	20.0793
KEGG_BIOSYNTHESIS_OF_UNSATURATED_FATTY_ACIDS	-0.214349	0.0275925	-7.58168	1.76269e-13	4.91416e-13	19.5979
KEGG_TRYPTOPHAN_METABOLISM	-0.216125	0.0395826	-7.46789	3.84304e-13	1.0554e-12	18.8324
KEGG_B_CELL_RECEPTOR_SIGNALING_PATHWAY	-0.173954	-0.0101547	-7.2061	2.23108e-12	6.03704e-12	17.1063
KEGG_BUTANOATE_METABOLISM	-0.24744	0.0369238	-7.11678	4.02116e-12	1.06009e-11	16.5286
KEGG_ETHER_LIPID_METABOLISM	0.130834	-0.0229203	7.11633	4.03296e-12	1.06009e-11	16.5258
KEGG_BASAL_CELL_CARCINOMA	0.160257	-0.0211162	7.06252	5.73531e-12	1.48633e-11	16.1806
KEGG_TAURINE_AND_HYPOTAURINE_METABOLISM	0.199749	0.000132286	7.03763	6.7448e-12	1.72367e-11	16.0217
KEGG_SYSTEMIC_LUPUS_ERYTHEMATOSUS	0.242181	-0.0934229	6.97025	1.04391e-11	2.63122e-11	15.5937
KEGG_RNA_POLYMERASE	-0.181459	0.00231206	-6.86651	2.03192e-11	5.05234e-11	14.9415
KEGG_HEDGEHOG_SIGNALING_PATHWAY	0.139224	-0.0107749	6.8093	2.92406e-11	7.1737e-11	14.5851
KEGG_GLYCOSAMINOGLYCAN_BIOSYNTHESIS_KERATAN_SULFATE	0.191084	-0.0526177	6.70045	5.80546e-11	1.40553e-10	13.9141
KEGG_PPAR_SIGNALING_PATHWAY	-0.153895	0.0359968	-6.66933	7.05176e-11	1.6851e-10	13.7239
KEGG_WNT_SIGNALING_PATHWAY	-0.113466	0.0115887	-6.64184	8.36845e-11	1.9741e-10	13.5565
KEGG_CALCIUM_SIGNALING_PATHWAY	0.108395	-0.0046957	6.30023	6.70068e-10	1.56066e-09	11.5245
KEGG_HEMATOPOIETIC_CELL_LINEAGE	0.168852	-0.052575	6.23038	1.01425e-09	2.33277e-09	11.1202
KEGG_T_CELL_RECEPTOR_SIGNALING_PATHWAY	-0.149853	-0.0151501	-6.17149	1.4344e-09	3.25839e-09	10.7823
KEGG_VASCULAR_SMOOTH_MUSCLE_CONTRACTION	-0.114375	0.0135757	-6.13753	1.74966e-09	3.92606e-09	10.5886
KEGG_FOCAL_ADHESION	-0.132267	-0.00484188	-6.11616	1.98167e-09	4.39309e-09	10.4673
KEGG_INTESTINAL_IMMUNE_NETWORK_FOR_IGA_PRODUCTION	0.214561	-0.0794949	6.02764	3.30738e-09	7.24473e-09	9.96841
KEGG_PROXIMAL_TUBULE_BICARBONATE_RECLAMATION	-0.182178	0.0441338	-6.01084	3.64245e-09	7.88482e-09	9.87446
KEGG_PYRUVATE_METABOLISM	-0.174752	0.0177474	-5.86752	8.22488e-09	1.75974e-08	9.08199
KEGG_PRION_DISEASES	0.132487	-0.0496077	5.86281	8.44572e-09	1.78622e-08	9.05623
KEGG_SPHINGOLIPID_METABOLISM	-0.139532	0.00304546	-5.82908	1.02056e-08	2.13389e-08	8.87223
KEGG_DRUG_METABOLISM_OTHER_ENZYMES	0.127749	-0.0167089	5.77253	1.39874e-08	2.89177e-08	8.5659
KEGG_PROTEIN_EXPORT	-0.206505	0.00543907	-5.74494	1.62987e-08	3.33218e-08	8.41734
KEGG_LONG_TERM_POTENTIATION	-0.100018	0.0148543	-5.71468	1.92607e-08	3.89447e-08	8.25518
KEGG_ASCORBATE_AND_ALDARATE_METABOLISM	-0.208498	0.0597537	-5.53482	5.11999e-08	1.024e-07	7.30665
KEGG_METABOLISM_OF_XENOBIOTICS_BY_CYTOCHROME_P450	0.15792	0.00208086	5.34779	1.37693e-07	2.72425e-07	6.34863
KEGG_HYPERTROPHIC_CARDIOMYOPATHY_HCM	0.107588	-0.0310044	5.32312	1.56552e-07	3.06443e-07	6.22447
KEGG_RIBOFLAVIN_METABOLISM	-0.131762	-0.0213432	-5.19288	3.05816e-07	5.92317e-07	5.57737
KEGG_AUTOIMMUNE_THYROID_DISEASE	0.182957	-0.0378262	5.10639	4.73452e-07	9.07451e-07	5.15553
KEGG_GNRH_SIGNALING_PATHWAY	-0.0677668	0.0129513	-5.09718	4.95827e-07	9.40538e-07	5.11099
KEGG_PRIMARY_IMMUNODEFICIENCY	0.189583	-0.0760691	5.08859	5.176e-07	9.7182e-07	5.06954
KEGG_RETINOL_METABOLISM	0.149795	0.0291081	5.08563	5.25317e-07	9.76347e-07	5.05526
KEGG_N_GLYCAN_BIOSYNTHESIS	-0.145332	-0.00488994	-5.04194	6.53106e-07	1.20172e-06	4.84534
KEGG_AXON_GUIDANCE	-0.0931926	-0.0039778	-5.01641	7.41159e-07	1.35023e-06	4.72346
KEGG_DILATED_CARDIOMYOPATHY	0.103956	-0.026701	4.70103	3.38243e-06	6.10164e-06	3.26393
KEGG_GLYCOSAMINOGLYCAN_BIOSYNTHESIS_CHONDROITIN_SULFATE	0.144138	-0.0686633	4.6961	3.46134e-06	6.18337e-06	3.24182
KEGG_GAP_JUNCTION	-0.0831262	0.00645265	-4.68373	3.66741e-06	6.48849e-06	3.18636
KEGG_RIG_I_LIKE_RECEPTOR_SIGNALING_PATHWAY	-0.0816487	0.0220799	-4.63648	4.56826e-06	8.00534e-06	2.97583
KEGG_MISMATCH_REPAIR	-0.159178	-0.0403104	-4.61012	5.15957e-06	8.95624e-06	2.85923
KEGG_OOCYTE_MEIOSIS	-0.0768626	-0.00265162	-4.59779	5.4607e-06	9.39036e-06	2.80492
KEGG_ARGININE_AND_PROLINE_METABOLISM	-0.119027	0.0193437	-4.5188	7.83056e-06	1.3341e-05	2.46001
KEGG_MELANOMA	-0.066821	0.0095507	-4.50634	8.28488e-06	1.39855e-05	2.40609
KEGG_FC_EPSILON_RI_SIGNALING_PATHWAY	-0.0773793	-5.59172e-05	-4.48864	8.97357e-06	1.50103e-05	2.32976
KEGG_GLYOXYLATE_AND_DICARBOXYLATE_METABOLISM	-0.136902	0.00673005	-4.41125	1.26843e-05	2.10263e-05	1.99925
KEGG_LEUKOCYTE_TRANSENDOTHELIAL_MIGRATION	-0.0824454	-0.00979475	-4.35356	1.63637e-05	2.68832e-05	1.75632
KEGG_FRUCTOSE_AND_MANNOSE_METABOLISM	-0.116499	-0.0214492	-4.21625	2.96647e-05	4.83035e-05	1.18999
KEGG_FC_GAMMA_R_MEDIATED_PHAGOCYTOSIS	-0.098291	-0.0180199	-4.09842	4.87959e-05	7.87583e-05	0.717475
KEGG_ASTHMA	0.153848	-0.0634489	4.05123	5.93614e-05	9.49783e-05	0.531735
KEGG_REGULATION_OF_ACTIN_CYTOSKELETON	-0.0658974	-0.0119614	-3.97003	8.27985e-05	0.000131336	0.216865
KEGG_CYTOSOLIC_DNA_SENSING_PATHWAY	0.0839916	-0.0132984	3.94389	9.20521e-05	0.000144074	0.116749
KEGG_TYPE_II_DIABETES_MELLITUS	-0.0626379	0.0271964	-3.94297	9.23951e-05	0.000144074	0.113236
KEGG_GLYCEROLIPID_METABOLISM	-0.0682213	0.0271044	-3.9269	9.85822e-05	0.00015243	0.0520195
KEGG_MAPK_SIGNALING_PATHWAY	-0.0512121	0.00805132	-3.87334	0.000122159	0.00018731	-0.150318
KEGG_DRUG_METABOLISM_CYTOCHROME_P450	0.111732	0.00920798	3.76914	0.000184085	0.000279931	-0.536461
KEGG_STEROID_BIOSYNTHESIS	0.105366	-0.0184359	3.73541	0.000209799	0.000316418	-0.659342
KEGG_PYRIMIDINE_METABOLISM	-0.079227	-0.0224526	-3.68372	0.000255852	0.000382737	-0.845615
KEGG_TYROSINE_METABOLISM	0.0885981	0.0019364	3.57811	0.000381034	0.000565405	-1.21858
KEGG_REGULATION_OF_AUTOPHAGY	-0.0735621	0.0537175	-3.5724	0.000389223	0.000572937	-1.23846
KEGG_GLYCEROPHOSPHOLIPID_METABOLISM	0.0480014	-0.006124	3.55761	0.000411207	0.000600493	-1.2898
KEGG_GLYCOLYSIS_GLUCONEOGENESIS	-0.099155	0.005433	-3.55399	0.000416759	0.000603808	-1.30233
KEGG_PHENYLALANINE_METABOLISM	0.109699	-0.0238533	3.46962	0.000567925	0.000816392	-1.59101
KEGG_TYPE_I_DIABETES_MELLITUS	0.13656	-0.0756548	3.39779	0.000735521	0.00104912	-1.83156
KEGG_GLYCOSPHINGOLIPID_BIOSYNTHESIS_LACTO_AND_NEOLACTO_SERIES	0.0637649	-0.00243649	3.32861	0.000939558	0.00132984	-2.05873
KEGG_JAK_STAT_SIGNALING_PATHWAY	0.0614164	-0.0189056	3.26477	0.00117336	0.00164808	-2.26438
KEGG_OXIDATIVE_PHOSPHORYLATION	0.125998	-0.0400323	3.22393	0.00135008	0.00188194	-2.39394
KEGG_AMYOTROPHIC_LATERAL_SCLEROSIS_ALS	0.0516936	-0.0324674	3.15392	0.00171136	0.0023676	-2.61241
KEGG_GLYCINE_SERINE_AND_THREONINE_METABOLISM	-0.0959621	0.00536715	-3.10098	0.00204165	0.00280346	-2.77455
KEGG_GLYCOSPHINGOLIPID_BIOSYNTHESIS_GANGLIO_SERIES	0.0826536	-0.0458859	2.9711	0.00311541	0.00424619	-3.16119
KEGG_ECM_RECEPTOR_INTERACTION	0.0783111	-0.0343265	2.8441	0.00464282	0.00628146	-3.5238
KEGG_P53_SIGNALING_PATHWAY	0.0618801	-0.0717438	2.67507	0.00772498	0.0103752	-3.98262
KEGG_TOLL_LIKE_RECEPTOR_SIGNALING_PATHWAY	-0.0605763	-0.0107442	-2.62473	0.00894672	0.011929	-4.11401
KEGG_PURINE_METABOLISM	-0.034665	-0.0234333	-2.59353	0.00978809	0.0129562	-4.19421
KEGG_CYSTEINE_AND_METHIONINE_METABOLISM	-0.0571028	0.00175983	-2.59105	0.00985801	0.0129562	-4.20056
KEGG_CHEMOKINE_SIGNALING_PATHWAY	-0.0570017	-0.0213426	-2.57353	0.010364	0.0135246	-4.24513
KEGG_GLYCOSAMINOGLYCAN_BIOSYNTHESIS_HEPARAN_SULFATE	0.0530619	-0.00827682	2.53133	0.0116794	0.0151338	-4.35133
KEGG_NICOTINATE_AND_NICOTINAMIDE_METABOLISM	-0.0538524	-0.0191862	-2.45209	0.014556	0.0187294	-4.54611
KEGG_GALACTOSE_METABOLISM	0.0655409	-0.0516288	2.42862	0.0155206	0.0198319	-4.60265
KEGG_VEGF_SIGNALING_PATHWAY	-0.0344616	0.00358398	-2.38329	0.0175443	0.0222631	-4.71032
KEGG_CELL_CYCLE	-0.0594991	-0.0318659	-2.29725	0.0220317	0.027766	-4.90928
KEGG_ABC_TRANSPORTERS	0.0450897	0.0147182	2.24518	0.0252086	0.0315536	-5.0262
KEGG_ALANINE_ASPARTATE_AND_GLUTAMATE_METABOLISM	-0.0663072	-0.00384389	-2.21409	0.0272895	0.0339274	-5.09477
KEGG_GRAFT_VERSUS_HOST_DISEASE	0.0971081	-0.0709928	2.2009	0.0282157	0.0348436	-5.12356
KEGG_ALLOGRAFT_REJECTION	0.094764	-0.0735878	2.09943	0.0362974	0.0445248	-5.33949
KEGG_AMINO_SUGAR_AND_NUCLEOTIDE_SUGAR_METABOLISM	-0.0595296	-0.0333705	-2.07439	0.0385729	0.0470027	-5.39125
KEGG_O_GLYCAN_BIOSYNTHESIS	0.0472718	-0.0291418	2.0627	0.0396754	0.0480281	-5.4152
KEGG_ALZHEIMERS_DISEASE	0.0510797	-0.0287918	1.99337	0.0467832	0.0562621	-5.5545
KEGG_PARKINSONS_DISEASE	0.0710717	-0.0331809	1.9501	0.0517424	0.0618221	-5.63907
KEGG_BASE_EXCISION_REPAIR	-0.05403	-0.0355245	-1.89824	0.0582605	0.0691609	-5.73802
KEGG_LYSOSOME	-0.0513659	-0.0453326	-1.87295	0.0616797	0.0727504	-5.78533
KEGG_RIBOSOME	0.0918319	-0.0750911	1.82006	0.0693694	0.0812992	-5.88224
KEGG_ALDOSTERONE_REGULATED_SODIUM_REABSORPTION	-0.0364505	0.0105598	-1.78782	0.0744329	0.0866814	-5.93996
KEGG_GLYCOSAMINOGLYCAN_DEGRADATION	0.0420381	-0.0209428	1.76252	0.0786148	0.0909756	-5.98455
KEGG_HOMOLOGOUS_RECOMBINATION	0.0584381	-0.055342	1.75359	0.0801363	0.0921568	-6.00014
KEGG_ANTIGEN_PROCESSING_AND_PRESENTATION	0.0494618	-0.0348471	1.56551	0.11812	0.134994	-6.31025
KEGG_DNA_REPLICATION	-0.0556178	-0.0624216	-1.55689	0.120152	0.136469	-6.32363
KEGG_GLYCOSPHINGOLIPID_BIOSYNTHESIS_GLOBO_SERIES	0.0373484	-0.0314269	1.44132	0.150143	0.169487	-6.49594
KEGG_NITROGEN_METABOLISM	-0.0313633	0.0271464	-1.41092	0.158913	0.178292	-6.53908
KEGG_PENTOSE_AND_GLUCURONATE_INTERCONVERSIONS	-0.046112	0.0229515	-1.36631	0.172478	0.192339	-6.60073
KEGG_NOD_LIKE_RECEPTOR_SIGNALING_PATHWAY	-0.0307634	-0.0244905	-1.26435	0.206715	0.22913	-6.73426
KEGG_ARRHYTHMOGENIC_RIGHT_VENTRICULAR_CARDIOMYOPATHY_ARVC	0.0271186	-0.0215651	1.21412	0.225296	0.24823	-6.79627
KEGG_PENTOSE_PHOSPHATE_PATHWAY	-0.0352367	-0.0385097	-1.19411	0.233023	0.255215	-6.82027
KEGG_GLUTATHIONE_METABOLISM	0.0315731	-0.0295468	1.16491	0.244631	0.266344	-6.85459
KEGG_VIBRIO_CHOLERAE_INFECTION	0.0293527	-0.0169632	1.14931	0.250999	0.271669	-6.87258
KEGG_LONG_TERM_DEPRESSION	0.014242	0.000908638	0.956123	0.339489	0.365298	-7.07532
KEGG_OTHER_GLYCAN_DEGRADATION	-0.0283432	-0.0528653	-0.89978	0.368686	0.394408	-7.12747
KEGG_STARCH_AND_SUCROSE_METABOLISM	0.0191541	-0.00124315	0.867079	0.386329	0.410894	-7.15629
KEGG_VIRAL_MYOCARDITIS	0.0237264	-0.0520322	0.848847	0.396387	0.419168	-7.1719
KEGG_MELANOGENESIS	0.012668	0.000194875	0.807122	0.419994	0.441593	-7.20637
KEGG_LEISHMANIA_INFECTION	-0.0245905	-0.0505661	-0.733078	0.463867	0.484952	-7.26328
KEGG_FOLATE_BIOSYNTHESIS	-0.0272748	0.0222622	-0.720264	0.471711	0.490366	-7.27257
KEGG_PATHOGENIC_ESCHERICHIA_COLI_INFECTION	-0.0173148	-0.0497249	-0.651002	0.515355	0.532727	-7.31998
KEGG_PROTEASOME	0.0208543	-0.045008	0.535605	0.592478	0.609028	-7.38834
KEGG_CELL_ADHESION_MOLECULES_CAMS	0.0101784	-0.0381553	0.412987	0.679799	0.694906	-7.44643
KEGG_PRIMARY_BILE_ACID_BIOSYNTHESIS	-0.0102418	-0.00660428	-0.34711	0.72866	0.740738	-7.47144
KEGG_HUNTINGTONS_DISEASE	-0.00813654	-0.00999235	-0.308501	0.757834	0.763736	-7.48409
KEGG_PORPHYRIN_AND_CHLOROPHYLL_METABOLISM	-0.00891087	-0.0136284	-0.306199	0.759585	0.763736	-7.48479
KEGG_NATURAL_KILLER_CELL_MEDIATED_CYTOTOXICITY	-0.00514615	-0.0192808	-0.208983	0.83455	0.83455	-7.50981

## Sheet: S9
Table S9: A glutamine metabolism related predictive signature constructed by LASSO and multivariate cox analysis.
ID	futime	fustat	SMTNL2	MIOX	TMEM27	SLC16A12	HRH2	SAA1	GMRScore	GMRGroup
C3L-00004	384	0	2.96615	6.84108	9.32006	7.4454	4.32833	3.10439	0.476617	low
C3L-00010	704	0	4.11582	6.21239	8.66626	6.40773	4.24362	2.81774	0.619266	low
C3L-00011	241	1	0.663309	2.87455	-1.06238	-0.253338	1.71751	5.66416	6.3301	high
C3L-00026	719	0	3.88321	6.39472	8.52029	6.74995	4.86981	1.01848	0.476503	low
C3L-00079	274	1	2.71504	6.01429	6.62407	5.86207	3.74492	4.97044	1.05044	high
C3L-00088	694	1	3.99996	6.89686	8.08453	6.18375	5.76575	0.408309	0.474732	low
C3L-00096	71	1	2.08164	4.75429	9.17734	7.27091	2.11347	13.5881	1.18398	high
C3L-00097	716	0	4.37191	5.94293	7.44725	5.78665	4.19806	0.0577803	0.670519	low
C3L-00103	737	0	3.20123	2.85752	5.77061	6.26006	4.46395	1.99979	0.578715	low
C3L-00360	672	0	1.57881	4.07468	7.45831	5.52546	5.52005	12.7017	0.805365	low
C3L-00369	91	1	3.73789	6.3596	8.12039	7.08141	3.65823	3.85426	0.779352	low
C3L-00416	608	0	3.89686	5.54401	6.89359	5.06544	6.20088	7.37463	0.873414	low
C3L-00418	630	0	4.12021	6.19551	8.17016	4.99276	6.06448	0.0577803	0.431841	low
C3L-00447	671	0	4.78024	5.1025	7.71114	5.35598	4.04593	1.30594	0.699871	low
C3L-00448	701	0	4.03421	5.74896	7.9869	5.65076	4.52352	0.243525	0.540164	low
C3L-00561	708	0	2.06506	-0.188016	6.27493	5.16615	2.19827	13.161	1.22117	high
C3L-00581	704	0	4.2225	7.61931	5.49388	4.35291	7.01424	7.72599	1.49673	high
C3L-00583	301	0	5.25637	2.78538	7.20089	5.18317	3.95518	0.247596	0.56987	low
C3L-00606	672	0	4.4785	5.80356	8.63488	3.98795	5.93795	0.608007	0.448362	low
C3L-00607	727	0	1.54913	2.78713	7.86411	6.93208	4.93467	9.44791	0.480142	low
C3L-00610	723	0	3.55022	5.60533	7.63162	6.55447	3.39405	0.407705	0.629803	low
C3L-00765	587	0	2.29533	5.67602	7.19269	5.65673	4.66388	6.26064	0.801801	low
C3L-00766	266	0	5.17645	7.07391	8.75044	6.43497	4.40915	1.24304	0.665122	low
C3L-00790	441	0	2.30802	3.31598	5.53892	7.34391	3.37088	2.70386	0.694403	low
C3L-00791	707	0	4.86271	4.62945	7.64042	6.90093	4.65302	0.202604	0.489862	low
C3L-00792	700	0	4.30688	7.18066	5.94699	2.21091	5.14076	6.20612	1.91611	high
C3L-00796	333	0	4.5088	5.68766	7.48864	5.82	3.80678	6.93568	1.2193	high
C3L-00799	495	0	3.16926	3.67367	7.30536	8.23868	4.04025	5.88042	0.599817	low
C3L-00800	343	0	3.7408	6.08655	8.82008	7.41197	3.64548	3.60658	0.623499	low
C3L-00812	2	0	3.78126	6.42258	7.63636	8.15856	5.02367	0.619559	0.480602	low
C3L-00813	5	0	3.41595	5.0816	6.39545	6.64851	4.05806	7.08666	1.11584	high
C3L-00814	15	0	4.52174	6.83254	8.68931	7.53684	4.62237	0.556136	0.503585	low
C3L-00817	670	0	4.2404	6.68008	8.71838	6.57111	5.26366	1.24904	0.47629	low
C3L-00902	609	0	4.40577	7.86457	8.39669	4.45094	4.93971	2.03845	0.808358	low
C3L-00907	693	0	4.97591	5.49285	6.62877	5.7623	4.44631	1.35217	0.85392	low
C3L-00908	648	0	4.26607	6.64961	8.30559	3.86058	4.30316	6.55731	1.16258	high
C3L-00910	681	0	3.7673	4.78724	8.70741	6.41967	4.52712	1.35236	0.407893	low
C3L-00917	684	0	4.04807	4.42558	7.03405	4.74763	3.02699	1.90617	0.891979	high
C3L-01281	685	0	3.48008	7.2992	8.36999	7.99256	5.14614	0.567662	0.441518	low
C3L-01283	673	0	3.91213	1.79468	6.49564	2.04725	3.77681	3.16058	0.803481	low
C3L-01286	698	0	0.85214	1.93214	6.63758	5.70085	3.70566	4.70333	0.47643	low
C3L-01287	630	1	3.41275	5.07562	8.36333	5.69579	4.01183	5.91983	0.731478	low
C3L-01288	703	0	4.00007	6.65378	8.73707	5.22396	5.42891	2.48376	0.542537	low
C3L-01302	55	1	1.25995	1.00714	3.57872	-0.795057	3.49433	9.50078	2.05479	high
C3L-01313	674	0	4.45098	4.28428	6.21166	4.50099	5.42078	8.55466	1.20551	high
C3L-01352	232	0	4.07572	6.45505	8.33384	6.48261	6.10668	3.73362	0.513621	low
C3L-01553	384	0	4.08039	5.32774	7.93181	6.88842	3.60738	0.61677	0.580199	low
C3L-01603	690	0	4.41786	6.26484	7.2823	6.51814	4.33794	0.712212	0.708916	low
C3L-01607	646	0	3.84596	4.77557	9.19576	6.13915	2.69517	0.970563	0.520219	low
C3L-01836	426	0	3.77167	7.84881	7.7427	8.11562	5.62304	1.11678	0.531446	low
C3L-01861	701	0	2.57181	4.91925	5.99953	5.07489	4.28007	1.4203	0.728608	low
C3L-01882	350	0	3.12663	5.19102	7.33941	4.98588	5.28082	2.83933	0.573578	low
C3L-01885	342	0	4.30007	5.56397	7.41294	6.24768	4.14809	1.20779	0.680329	low
C3N-00168	826	0	3.36001	5.256	6.76629	5.68027	5.14414	5.21717	0.79131	low
C3N-00177	841	0	4.02012	5.40069	5.49476	1.45644	5.81249	10.7413	2.13758	high
C3N-00194	208	0	2.86704	5.75231	6.71045	6.08413	5.4617	10.8929	1.16197	high
C3N-00242	624	0	4.33206	4.38658	9.41665	7.67783	1.80243	0.275889	0.500325	low
C3N-00244	728	0	4.5172	6.30692	7.91045	7.78111	4.77595	0.244378	0.512107	low
C3N-00246	700	0	4.22669	5.38715	7.44813	6.23335	5.06634	0.621201	0.524645	low
C3N-00305	765	0	4.3548	5.32608	8.51056	4.31646	6.09533	4.59227	0.554088	low
C3N-00310	759	0	4.05237	4.27499	7.14724	5.341	3.02326	3.81656	0.953932	high
C3N-00312	759	0	4.63801	7.30865	8.65661	7.4181	5.80333	3.26989	0.550878	low
C3N-00314	126	1	3.80417	2.01165	4.84672	4.87624	4.20052	1.65448	0.761765	low
C3N-00315	740	0	1.83911	1.22184	2.64099	-1.61752	1.58071	7.66253	3.62962	high
C3N-00317	763	0	3.06755	3.07837	1.77381	2.9918	5.84106	10.9731	2.70271	high
C3N-00320	765	0	4.81047	4.2882	9.7413	7.04322	4.87621	0.945112	0.30323	low
C3N-00380	662	0	0.432148	0.702145	2.66496	0.732143	4.4117	4.06431	1.0427	high
C3N-00390	687	0	3.89247	5.65644	7.18807	3.90053	5.94046	7.4784	0.962787	high
C3N-00437	725	0	3.36646	2.84	7.03687	3.25804	4.98979	8.1139	0.838143	low
C3N-00491	99	1	1.54963	4.05464	7.35526	6.03763	3.59467	4.58855	0.589853	low
C3N-00494	702	0	5.73013	7.88736	8.82697	6.59706	7.56386	0.779488	0.410966	low
C3N-00495	695	0	3.42613	3.56077	4.9442	3.62764	2.64908	0.913416	1.21752	high
C3N-00733	629	0	4.29037	2.39256	6.59209	5.78722	6.31339	0.983523	0.353257	low
C3N-00831	452	1	4.73455	3.81312	6.02393	3.65917	3.97245	0.601537	0.898741	high
C3N-00834	770	0	3.91819	6.4111	9.98255	5.18957	4.20252	0.0577803	0.417821	low
C3N-00852	619	0	2.3098	4.44172	8.509	6.97896	4.33504	7.60687	0.556604	low
C3N-00953	684	0	4.05843	6.22829	7.90012	5.23182	5.11612	11.2854	1.31872	high
C3N-01176	770	0	4.43935	4.47605	7.88448	5.63567	4.81433	0.773461	0.482595	low
C3N-01178	763	0	4.94047	7.36275	6.09093	3.34133	5.56103	1.00081	1.15346	high
C3N-01179	754	0	4.915	4.59358	6.91013	6.52058	3.78193	3.17639	0.878401	low
C3N-01200	47	1	3.48834	2.6863	4.61577	-0.468674	3.92798	6.90032	2.00506	high
C3N-01213	653	0	4.78031	6.80356	5.62512	5.51417	5.12059	1.25584	1.09021	high
C3N-01214	652	0	3.89223	7.25045	7.35591	4.63299	6.40467	6.91544	0.957871	high
C3N-01220	632	1	0.417604	1.92602	-1.50458	-1.12776	2.90457	9.47348	6.84745	high
C3N-01261	680	0	3.42721	4.88276	6.52029	6.6686	5.8031	0.963909	0.465399	low
C3N-01361	784	0	4.31189	3.8129	6.50457	4.70837	3.37989	0.417185	0.787512	low
C3N-01522	692	0	4.89828	4.38987	8.91588	6.89481	3.6621	1.14232	0.476129	low
C3N-01524	694	0	4.27775	6.47184	7.61296	5.73281	4.53258	1.62248	0.735517	low
C3N-01646	742	0	4.81235	6.72133	6.48384	5.54458	5.47333	7.78683	1.43036	high
C3N-01648	668	0	-0.0829155	-0.121626	-2.42565	-2.4659	2.96713	5.12418	4.5322	high
C3N-01649	733	0	3.22149	4.54614	6.85051	6.27213	1.65584	0.822772	0.901828	high
C3N-01651	732	0	2.40238	0.234207	1.7972	-1.58245	1.27665	1.5974	2.62858	high
C3N-01808	778	0	4.81822	5.32093	7.73768	6.00641	4.08861	0.261501	0.626271	low
Sample 1	420	1	2.6531	4.53588	7.68008	6.15116	3.24315	3.00835	0.63023	low
Sample 10	450	1	1.99968	3.8541	3.87198	4.89547	1.86089	3.72225	1.75426	high
Sample 11	540	1	3.22628	7.45592	7.67507	3.92818	3.00739	1.9884	1.14316	high
Sample 12	1620	1	5.31872	3.78973	6.28242	3.71241	3.64684	2.34557	1.11282	high
Sample 13	240	1	4.24068	7.30377	5.3081	4.96113	2.66247	3.12254	2.24298	high
Sample 14	90	1	5.01285	4.74537	6.2675	7.84657	2.15873	3.82876	1.3456	high
Sample 15	270	1	4.51558	9.89306	9.64754	8.28107	3.12363	1.82188	0.870128	low
Sample 17	1380	0	5.16032	7.2547	9.13881	6.08634	1.74221	1.92118	1.12565	high
Sample 18	90	0	2.91813	4.25804	5.46259	2.14679	3.8366	7.94302	1.77101	high
Sample 19	60	1	3.60669	4.92593	6.89609	4.23091	3.66465	2.22826	0.878982	low
Sample 2	480	1	4.08344	4.63881	2.89751	2.39008	1.12732	1.8001	3.65981	high
Sample 20	300	1	4.11929	6.69262	6.03754	3.00551	1.9644	2.04156	2.11356	high
Sample 21	210	1	6.151	4.59467	6.76022	4.61915	3.81385	1.6335	1.06733	high
Sample 22	750	1	3.16706	3.76114	7.15812	7.6008	1.76687	2.45415	0.764776	low
Sample 24	120	1	4.81524	5.28551	7.91806	5.07468	2.76995	16.0404	2.93163	high
Sample 25	690	1	3.89916	8.459	9.05392	6.78135	3.72292	2.28886	0.776666	low
Sample 26	30	1	4.05058	4.46424	2.08631	2.15171	1.91454	2.64197	3.95015	high
Sample 27	330	1	4.94223	7.29141	9.55643	6.18946	2.24103	2.16257	0.930211	high
Sample 28	360	1	3.15543	4.24054	5.38899	2.33411	6.65023	3.08333	0.724811	low
Sample 29	150	1	4.05461	8.10155	8.89228	6.43141	3.5411	3.24559	0.894423	high
Sample 3	360	0	2.98524	3.56357	8.45221	6.13068	2.25857	2.7016	0.577398	low
Sample 30	330	1	3.88707	7.3985	9.55003	5.94337	6.5753	3.71732	0.422047	low
Sample 32	270	0	3.03225	4.06476	4.75816	4.8391	4.09098	2.51866	1.02241	high
Sample 33	240	1	4.02245	5.89724	8.22108	5.38769	2.64891	1.88054	0.868823	low
Sample 34	570	1	4.98083	8.40251	9.20786	8.36039	3.1124	2.53118	0.869536	low
Sample 35	360	1	3.86235	4.89824	9.02868	8.47338	2.74166	1.90721	0.493558	low
Sample 36	270	1	3.19949	4.07904	5.51685	3.76951	1.54298	5.47654	1.9857	high
Sample 37	330	1	5.74901	11.3916	9.30718	7.63002	5.73339	1.73279	0.848696	low
Sample 38	180	0	2.16465	5.18613	4.55917	2.21775	5.82821	6.3242	1.32219	high
Sample 4	360	1	3.19176	3.49953	5.37014	3.79043	0.891438	2.25229	1.64694	high
Sample 40	1080	0	4.82944	5.60254	8.99064	5.83481	2.61612	2.36088	0.796417	low
Sample 42	1050	1	6.00485	7.61833	8.69518	6.73296	4.76087	1.56134	0.753937	low
Sample 43	1770	0	5.56632	9.53275	9.12055	7.71166	3.62607	2.02998	1.01516	high
Sample 44	1710	0	4.99222	8.64587	8.34339	6.65136	7.03843	1.94559	0.554884	low
Sample 45	450	1	5.72141	9.03581	8.96682	6.3896	5.43547	1.98508	0.779484	low
Sample 46	240	1	4.78028	6.96642	8.83	6.77504	3.95208	1.64803	0.674199	low
Sample 47	60	1	6.9871	6.10473	5.64109	2.91317	2.77495	3.55909	2.95055	high
Sample 48	180	1	6.19664	8.90187	7.93366	5.36283	1.09298	3.53185	2.78716	high
Sample 49	420	1	4.70707	7.17253	8.53595	6.43724	4.97391	2.25574	0.648075	low
Sample 5	1740	0	4.03967	8.19893	8.85675	8.1661	5.31687	3.43622	0.582235	low
Sample 50	1140	1	6.29666	6.08609	9.26299	7.43045	5.70039	1.657	0.452565	low
Sample 51	90	1	4.59237	4.70474	3.07888	4.17975	1.94265	11.6674	6.29075	high
Sample 52	210	1	4.92417	6.71692	7.36919	5.09475	4.55434	2.80364	0.994606	high
Sample 53	570	0	3.55631	4.48684	9.78435	7.98541	4.4862	3.18322	0.317643	low
Sample 54	270	0	4.51929	7.42325	9.87208	7.54769	4.10104	1.85559	0.522973	low
Sample 55	720	1	5.04345	8.12091	9.77907	8.04257	4.26257	1.98115	0.590881	low
Sample 56	240	1	3.47369	4.76787	6.95879	5.38246	2.61002	2.51969	0.958513	high
Sample 58	150	1	4.67129	9.14663	8.70572	8.49762	3.75475	6.76747	1.26572	high
Sample 59	840	0	5.00087	4.2252	7.38351	6.33009	2.60451	11.0236	1.82264	high
Sample 6	450	0	4.21937	6.75851	8.95777	6.49669	4.41045	1.61488	0.555924	low
Sample 7	1230	1	3.84383	6.97946	8.94168	7.56177	2.19719	2.06294	0.798427	low
Sample 8	690	1	3.93976	4.87491	4.3097	1.17706	1.88406	1.95349	2.66188	high
Sample 9	300	0	5.3766	8.14336	9.58288	8.30482	5.47623	1.45119	0.480781	low
SP102719	782	1	4.35493	7.70952	6.35185	5.63535	3.84475	3.22297	1.48682	high
SP102727	564	1	6.13954	7.37949	5.65288	4.66441	3.78333	2.00189	2.01925	high
SP102735	2044	0	3.36522	6.06755	8.381	5.46243	5.72247	4.58849	0.548674	low
SP102743	2	1	3.66204	7.11516	5.57242	4.43518	2.88955	9.83267	3.29058	high
SP102749	978	1	5.42926	8.57621	6.95087	6.1243	2.36234	2.2591	1.99436	high
SP102762	2189	0	3.71201	6.32429	7.81486	6.23128	5.53172	9.56301	0.973987	high
SP102774	1254	1	4.42014	7.00528	8.89733	8.32854	5.23238	2.93824	0.496457	low
SP102786	2097	0	4.0662	7.77681	10.4491	6.32037	5.00892	0.837513	0.391323	low
SP102798	2062	0	5.9136	7.51554	7.29723	5.05336	4.37891	0.746892	1.11805	high
SP102807	114	1	1.7572	1.34738	4.43432	2.13104	2.10311	1.05477	1.01945	high
SP102819	2112	0	2.96953	3.69486	7.00717	3.44046	1.65855	4.58733	1.25672	high
SP102830	2042	0	3.10233	6.92614	9.2686	7.09302	5.0262	3.59857	0.463942	low
SP102842	1586	1	5.32063	4.86615	7.88276	6.8276	3.37637	10.7496	1.52114	high
SP102851	1636	0	3.94382	6.79421	9.05021	6.24513	5.81161	1.36976	0.406066	low
SP102865	2058	0	3.2157	2.77991	4.8555	2.29014	2.14161	0.640526	1.29119	high
SP102885	1539	1	5.1138	5.27867	7.89785	7.99183	5.26003	0.403781	0.437617	low
SP102901	1576	0	0.0637844	0.208276	0.922022	1.03826	1.6026	5.91783	2.5746	high
SP102933	997	1	4.24147	7.0955	9.12754	7.21088	3.16659	1.91869	0.692734	low
SP102949	146	1	5.24395	5.76385	8.25002	3.83968	2.84255	0.845152	0.98153	high
SP102977	232	0	5.53008	6.83261	7.66957	7.57099	4.91036	7.71635	1.18329	high
SP102993	981	0	4.51221	6.72324	10.2894	7.37451	4.69606	0.66292	0.358514	low
SP103009	1787	0	0.330397	1.75501	1.95113	0.872331	4.97298	8.87542	1.80395	high
SP103025	2104	0	2.76093	4.7888	6.69055	4.11262	4.78538	8.77863	1.12017	high
SP103049	2126	0	3.76085	5.43085	6.93289	4.22764	2.7321	4.55102	1.36907	high
SP103069	1170	0	5.02734	6.54441	8.95875	7.75625	6.62299	0.813749	0.33579	low
SP103092	654	0	3.33614	6.61727	8.59205	6.30276	5.18598	10.9557	0.978484	high
SP103104	1922	0	5.45278	6.13581	8.88287	8.85167	5.84507	1.14651	0.373233	low
SP103120	474	1	3.78853	3.55951	2.3644	1.39088	1.54056	8.7015	5.89858	high
SP103132	1852	0	5.29157	7.60532	8.17497	7.08489	7.67105	7.49873	0.695207	low
SP103144	2156	0	5.1816	7.64082	9.87087	6.81219	6.77064	0.403781	0.331981	low
SP103160	1824	0	5.10712	7.86162	8.69989	7.94402	6.41323	1.47803	0.463084	low
SP103176	1658	0	5.69144	6.1891	7.24506	7.49182	7.13821	3.22401	0.555829	low
SP103189	1813	0	5.07651	7.64603	5.88831	4.13958	4.79936	11.5022	3.2184	high
SP103201	2160	0	2.46395	3.37672	7.01548	3.78958	4.97598	6.60034	0.691073	low
SP103225	1029	1	3.57407	5.70621	5.85926	2.0347	2.42349	6.79273	2.58672	high
SP103237	1957	0	4.83913	7.46402	8.0068	6.46588	4.75856	2.14046	0.787246	low
SP103249	1130	1	5.65109	6.53791	8.74297	7.74139	5.63468	3.37839	0.561937	low
SP103265	1842	0	4.89637	7.57043	9.52944	8.65758	3.83957	4.0657	0.69377	low
SP103277	1860	1	4.75832	4.89921	6.98858	6.61421	3.05482	3.5833	1.04008	high
SP103292	2121	0	3.20303	4.19967	7.91524	4.62891	6.14194	1.01545	0.338651	low
SP103304	221	1	4.83892	6.0634	7.73482	6.13053	4.41011	2.08311	0.750206	low
SP103316	1638	0	2.62969	2.88798	3.28707	1.50442	4.4164	3.56272	1.46927	high
SP103328	415	1	2.4599	4.11619	7.21377	4.08564	2.40868	9.36027	1.45382	high
SP103344	1976	0	2.17784	4.37215	9.35036	7.33627	6.92794	7.66921	0.273516	low
SP103356	1923	1	4.16582	7.13727	8.10576	6.00624	3.93393	1.2959	0.766563	low
SP103360	2271	0	4.13057	6.13838	8.45247	8.0525	5.10798	4.64927	0.559502	low
SP103368	2128	0	4.08866	6.14741	7.62696	5.75425	4.24703	0.552341	0.662796	low
SP103376	1882	1	1.81294	4.3219	6.59082	7.70971	1.92557	7.85192	1.16527	high
SP103380	1959	0	4.65269	6.11306	8.69032	7.34669	4.66833	2.4837	0.544759	low
SP103384	2012	0	4.3843	6.51905	8.9924	7.22259	5.29433	1.03158	0.417407	low
SP103392	731	0	4.75812	4.98113	7.69719	7.06707	5.81529	1.24332	0.432303	low
SP103400	1932	0	3.95348	3.74811	9.47658	7.72926	4.294	2.31406	0.316954	low
SP103420	2104	0	4.20549	6.86655	5.21146	2.91316	1.97885	1.30757	2.45561	high
SP103448	1685	1	3.37759	4.24956	7.41803	6.07765	2.15403	3.57029	0.904547	high
SP103459	789	1	1.96436	3.29245	3.62102	2.2616	1.68138	5.80378	2.53152	high
SP103471	1866	0	5.90522	7.01722	9.52895	8.27689	5.7805	0.403781	0.387452	low
SP103487	1864	0	4.34377	7.65977	8.32673	6.92804	4.1198	0.758406	0.69437	low
SP103499	74	1	4.34637	7.2332	9.23647	6.15476	3.43384	2.07794	0.727911	low
SP103527	2060	0	3.66812	5.64375	6.9418	2.3013	2.11277	3.87621	1.70679	high
SP103539	1774	0	-0.574686	2.86771	4.02586	5.82263	4.30586	9.1564	0.983643	high
SP103559	1028	1	4.45622	6.00649	7.87352	7.49531	2.94517	4.58871	1.00598	high
SP103587	1999	0	5.18734	4.86997	7.18167	4.97851	3.20685	2.67079	1.06972	high
SP103607	2264	0	4.39189	3.75714	7.52387	5.06937	3.67815	1.68519	0.651776	low
SP103623	2143	0	4.13538	2.14612	2.8003	1.17298	2.09269	5.9586	3.41139	high
SP103643	1936	0	5.24052	5.54908	8.24119	6.13177	2.36557	1.51863	0.931059	high
SP103658	2102	0	6.38645	6.15222	9.15356	5.28991	4.99849	0.710015	0.585277	low
SP103688	1932	0	4.77488	6.39051	8.13446	4.89098	3.19735	0.403781	0.862489	low
SP103697	1402	1	6.36462	7.46216	8.35928	7.02241	4.94224	2.84159	0.867303	low
SP103709	1489	0	1.6193	1.9757	7.60645	5.77848	2.79425	5.84513	0.558633	low
SP103724	1980	0	5.82993	5.86736	8.16808	7.62037	3.6748	0.984733	0.711802	low
SP103733	474	1	5.00359	7.37691	3.2103	1.79572	4.98671	13.1551	7.00609	high
SP103745	1508	1	5.94303	1.79907	4.80879	3.11547	1.88339	1.06197	1.63576	high
SP103754	2021	0	2.27023	2.60268	4.49385	3.72794	2.93924	3.67192	1.19214	high
SP103760	51	0	6.20902	5.12677	6.59718	4.91344	3.92883	0.672195	1.0593	high
SP103763	174	1	5.53517	7.88002	8.35628	7.05601	5.43336	0.769354	0.637836	low
SP103766	652	1	6.07829	7.18811	8.32897	6.88452	6.22759	0.774469	0.544701	low
SP103772	1482	1	1.37998	0.825697	2.06665	1.56633	2.42491	9.82074	2.93286	high
SP103778	1392	1	0.830622	1.58885	1.40127	0.800373	1.51461	10.2894	4.54924	high
SP103781	1881	0	4.47417	4.99634	7.66752	3.10086	3.22423	8.19845	1.60857	high
SP103784	1580	0	4.66197	5.62052	8.40422	6.78721	4.49379	0.70131	0.505052	low
SP103787	1766	0	3.53394	7.54869	7.69315	5.97964	2.74405	0.553007	0.964405	high
SP103790	1743	0	3.96779	7.17879	7.7501	6.72566	5.6268	2.04201	0.592086	low
SP103793	1537	0	3.84484	3.12783	3.8093	1.70379	1.62754	4.92082	2.94851	high
SP103799	1498	0	5.04828	7.17078	8.89344	7.12715	3.95721	0.940195	0.650401	low
SP103802	1922	0	5.68463	4.41597	7.731	6.36155	4.5495	1.72168	0.62009	low
SP103805	1926	0	3.27131	1.86976	5.41782	1.45117	1.75884	3.77472	1.50504	high
SP103808	1822	0	4.33581	6.75691	6.46104	4.40472	1.90424	0.929543	1.67401	high
SP103811	1566	0	4.62063	5.7167	9.26971	6.88098	4.53469	1.64171	0.452513	low
SP103814	1723	0	5.22432	5.77631	7.82857	7.34685	2.41134	0.860213	0.897062	high
SP103817	1010	1	4.81686	6.62854	8.76757	7.31051	4.33234	2.30679	0.618118	low
SP103823	1619	0	4.76226	6.50954	9.0977	6.3995	3.11756	2.12772	0.748288	low
TCGA-3Z-A93Z	385	0	4.82619	8.76864	8.89178	7.09672	2.4153	2.07736	1.1554	high
TCGA-6D-AA2E	362	0	5.99996	10.5778	8.11733	6.03735	1.99978	4.2274	2.78781	high
TCGA-A3-3306	1120	0	4.69356	7.23678	10.7017	8.7386	4.69528	0.356217	0.318585	low
TCGA-A3-3307	1436	0	5.01593	8.43386	9.25433	8.11179	4.55755	0.904993	0.59097	low
TCGA-A3-3308	16	0	5.26606	3.56343	5.83226	2.79078	4.33332	5.22086	1.39389	high
TCGA-A3-3311	1191	1	4.75587	5.59812	8.26203	6.88869	4.73479	5.05564	0.705999	low
TCGA-A3-3313	735	1	6.15217	8.17938	7.84601	7.1396	2.6983	0.96892	1.34878	high
TCGA-A3-3316	1493	0	1.70057	1.80057	6.34118	5.47834	3.92529	7.46197	0.672911	low
TCGA-A3-3317	1491	0	5.73383	5.31629	8.25419	7.49373	5.09708	3.67598	0.614215	low
TCGA-A3-3319	1130	0	2.76137	7.45744	8.91592	6.58577	2.21607	10.3586	1.56212	high
TCGA-A3-3320	1508	0	5.73862	8.5904	9.07964	7.77513	6.21282	0.404001	0.493161	low
TCGA-A3-3322	1478	0	5.53513	6.63718	7.97366	7.13602	5.13896	0.30368	0.590227	low
TCGA-A3-3323	1106	0	4.61394	5.54834	7.30175	5.89281	3.52849	1.99041	0.887534	high
TCGA-A3-3324	1186	0	4.78641	5.93679	8.70835	6.87559	3.77338	0.652745	0.570127	low
TCGA-A3-3325	1170	1	5.56558	6.39264	8.44181	6.69886	4.55383	0.700508	0.619578	low
TCGA-A3-3326	1137	0	5.67631	8.71384	9.16306	7.8363	4.64193	0.314226	0.650354	low
TCGA-A3-3328	1385	0	1.32949	1.10662	4.27001	6.59774	3.76972	0.294413	0.478017	low
TCGA-A3-3329	1624	0	5.30205	8.20776	8.725	7.37109	4.45616	0.525127	0.6917	low
TCGA-A3-3331	1257	0	5.78556	8.0374	9.59708	6.99743	5.33615	0.337256	0.514019	low
TCGA-A3-3335	1886	0	5.21549	6.86124	8.51679	6.85318	4.77446	2.5844	0.686864	low
TCGA-A3-3343	945	0	5.5483	9.13326	9.55039	7.67376	4.44717	0.199243	0.650769	low
TCGA-A3-3346	137	1	1.58879	3.24356	3.91738	1.54152	2.3579	8.82058	2.67051	high
TCGA-A3-3347	1610	1	1.57151	3.83968	4.88011	5.47177	2.99195	7.97142	1.46845	high
TCGA-A3-3349	1385	0	5.31587	7.73441	8.56581	7.27438	4.87682	1.06715	0.652439	low
TCGA-A3-3351	910	0	4.88687	7.45874	8.84226	5.81057	3.85787	0.654735	0.735278	low
TCGA-A3-3352	561	1	6.22767	7.9912	8.59915	6.95614	5.31108	1.24024	0.718577	low
TCGA-A3-3357	2688	0	5.73517	8.47094	6.27564	1.8548	5.49303	6.79741	2.56573	high
TCGA-A3-3358	1307	0	4.10684	7.46555	8.06568	6.40351	5.65513	3.3118	0.661949	low
TCGA-A3-3359	2504	0	5.70391	8.69825	9.4092	7.13068	5.80424	0.349349	0.525028	low
TCGA-A3-3362	1559	0	5.92247	9.32648	9.21588	6.82882	5.61379	3.78602	0.854309	low
TCGA-A3-3363	319	0	5.56095	7.84485	9.82535	7.71671	1.30222	1.25841	1.01605	high
TCGA-A3-3365	873	0	5.29432	7.23438	7.5764	6.99854	1.49464	0.999085	1.43355	high
TCGA-A3-3367	2270	0	5.61558	6.89966	7.94442	8.01386	3.5179	0.241925	0.787207	low
TCGA-A3-3370	2274	0	4.99001	9.22809	9.29502	6.53816	5.41053	0.491346	0.601788	low
TCGA-A3-3372	735	0	3.7567	6.61193	8.07354	7.59655	1.83151	0.291218	0.833179	low
TCGA-A3-3373	1621	0	5.08357	9.46794	8.25919	3.58285	6.31373	0.29933	0.804475	low
TCGA-A3-3374	1314	0	0.906464	0.841759	1.93125	2.19111	1.48324	0.773652	1.57128	high
TCGA-A3-3376	1696	1	4.75785	7.59861	7.6724	6.80646	4.69015	0.253509	0.721911	low
TCGA-A3-3378	630	0	4.67124	5.35105	5.82118	1.84828	5.61934	8.32876	1.78597	high
TCGA-A3-3380	567	0	4.25749	9.3101	7.72716	7.75593	4.00142	0.980308	0.952761	high
TCGA-A3-3382	574	0	2.98132	5.39975	7.81002	7.98707	2.68898	5.45484	0.848162	low
TCGA-A3-3383	861	0	5.72466	7.93255	8.56004	6.60119	1.61608	0.999778	1.3658	high
TCGA-A3-3385	1993	0	5.45351	8.23093	9.34432	7.98903	5.32896	0.110854	0.487603	low
TCGA-A3-3387	617	0	3.60251	6.80305	7.38497	7.00819	4.1049	5.97142	1.03794	high
TCGA-A3-A6NI	1018	0	5.13712	8.10862	9.32984	5.79481	2.00696	4.37902	1.43492	high
TCGA-A3-A6NJ	468	0	4.83862	9.44933	9.47377	6.94468	3.98921	0.958912	0.772936	low
TCGA-A3-A6NL	689	0	4.74034	7.97381	8.32557	5.73942	4.79191	0.355818	0.708819	low
TCGA-A3-A6NN	3	0	5.68817	6.71777	7.56649	6.32146	2.65	0.983011	1.18701	high
TCGA-A3-A8CQ	3	0	5.62207	7.75068	8.78467	6.06446	5.48416	0.110854	0.586113	low
TCGA-A3-A8OV	340	0	6.49057	8.49344	8.58183	6.67276	3.1757	0.216758	1.12276	high
TCGA-A3-A8OW	323	0	5.15726	9.50698	9.43488	8.10675	3.08202	0.514199	0.858647	low
TCGA-AK-3425	3343	0	3.8866	4.83557	7.80419	5.29562	1.25797	7.35938	1.63913	high
TCGA-AK-3426	885	1	1.82168	4.7896	3.44365	2.16339	1.09813	11.3257	5.54174	high
TCGA-AK-3427	3583	0	1.68238	2.58079	4.3405	5.27305	0.229935	0.302768	1.29458	high
TCGA-AK-3428	3728	0	4.11703	5.47591	9.39854	8.27114	3.31149	1.60708	0.454211	low
TCGA-AK-3429	3328	0	4.94376	6.76698	9.35018	6.05828	3.3184	1.01173	0.679067	low
TCGA-AK-3431	2241	1	3.62309	3.60539	6.68133	6.47497	3.03941	2.76856	0.766305	low
TCGA-AK-3433	3409	0	0.872387	0.858796	3.40376	4.66398	1.60064	0.110854	0.893975	high
TCGA-AK-3434	2087	0	4.93367	7.64783	9.46229	7.36553	1.79056	2.70476	1.03693	high
TCGA-AK-3436	3331	0	1.27964	4.95766	8.10363	7.05898	0.574113	5.86968	1.00464	high
TCGA-AK-3440	2865	0	2.0347	1.08413	3.18606	2.08077	2.80221	2.20673	1.27124	high
TCGA-AK-3443	1423	0	1.42863	1.01701	3.95814	4.11577	1.22064	0.382285	0.997996	high
TCGA-AK-3445	2392	0	1.94779	5.62553	6.5777	2.29835	1.77515	6.64367	1.97435	high
TCGA-AK-3447	1217	0	1.0053	1.98232	2.6038	2.2266	0.343303	0.303606	1.92523	high
TCGA-AK-3450	1508	0	5.75085	8.68836	9.99016	6.97025	5.27857	0.208331	0.516837	low
TCGA-AK-3451	2868	0	4.68977	8.92695	8.89173	4.04491	2.2674	8.56881	2.51931	high
TCGA-AK-3453	2531	0	4.8976	7.31167	8.53758	5.24694	1.76906	0.953624	1.21748	high
TCGA-AK-3454	874	0	1.70885	2.02552	4.98044	3.10114	2.49371	4.10163	1.09651	high
TCGA-AK-3455	683	1	5.29143	9.13838	10.5034	7.83376	3.38032	4.80613	0.906936	high
TCGA-AK-3456	1143	0	5.29882	6.62192	9.29934	6.80335	1.6789	3.22799	1.08383	high
TCGA-AK-3458	1168	0	4.97585	8.59775	10.5404	8.02129	1.5768	1.12466	0.829331	low
TCGA-AK-3460	2508	0	4.16179	6.49673	8.63593	8.09468	2.22428	1.58816	0.762837	low
TCGA-AK-3461	2217	0	4.66853	7.99554	9.04853	7.03326	3.29703	0.46873	0.738165	low
TCGA-AK-3465	369	0	2.42878	5.45277	5.10971	4.29932	0.657506	0.539507	1.80813	high
TCGA-AS-3777	1238	0	1.49567	1.05692	3.98097	3.84511	2.34612	7.55737	1.47874	high
TCGA-AS-3778	43	0	5.87786	8.41412	8.88635	7.90882	3.98665	1.78227	0.85861	low
TCGA-B0-4688	101	1	1.2849	1.82391	1.43253	1.03433	1.47776	4.17079	2.98835	high
TCGA-B0-4690	43	1	1.591	3.37837	2.7394	3.34902	2.18682	10.2983	3.53159	high
TCGA-B0-4691	139	1	3.79505	6.17184	7.02088	3.6304	2.07625	8.86698	2.49846	high
TCGA-B0-4693	77	1	5.11795	8.05048	8.84766	6.02776	4.1229	3.63284	0.974066	high
TCGA-B0-4694	106	1	4.17641	6.68941	8.74356	5.07114	2.56582	5.82834	1.26436	high
TCGA-B0-4696	866	1	0.828367	4.1476	1.44944	1.05456	0.473942	2.7055	4.13921	high
TCGA-B0-4697	578	1	2.77025	2.90424	2.7231	1.18794	0.946578	5.05357	3.74044	high
TCGA-B0-4698	42	1	1.29089	4.04809	1.39882	1.49705	0.983901	4.99779	4.61875	high
TCGA-B0-4699	110	1	1.2757	1.50226	2.35782	3.09212	1.83363	2.9161	1.71408	high
TCGA-B0-4700	1980	1	2.68581	4.14355	5.14276	2.96629	3.07375	8.59595	2.07348	high
TCGA-B0-4701	238	1	3.78547	6.38969	8.44824	6.24774	3.44931	1.6043	0.679192	low
TCGA-B0-4703	182	1	3.60958	1.69055	1.59899	2.64092	2.08708	5.51977	3.33836	high
TCGA-B0-4706	65	1	5.27775	6.40461	7.61326	5.77862	2.44906	3.20114	1.38348	high
TCGA-B0-4707	600	1	3.31189	3.06924	6.00116	2.61003	3.47133	7.64344	1.43104	high
TCGA-B0-4710	1755	0	5.36657	6.57483	8.56846	5.22137	4.47444	5.34709	0.992729	high
TCGA-B0-4712	1337	1	2.51719	2.07626	4.35807	5.05698	1.22313	9.24833	2.30949	high
TCGA-B0-4713	202	1	4.39678	7.59486	6.66212	1.77558	4.21419	12.2871	3.54622	high
TCGA-B0-4714	99	1	4.91502	8.99625	7.97362	5.6826	3.74638	1.33023	1.18413	high
TCGA-B0-4718	1778	0	4.23506	6.92039	6.68947	4.23576	1.25623	1.60299	1.94781	high
TCGA-B0-4810	478	1	5.1575	6.23621	6.90725	3.41994	2.02102	2.15145	1.8279	high
TCGA-B0-4811	1417	1	4.81563	7.8291	6.9168	4.0823	1.31025	2.27718	2.38826	high
TCGA-B0-4813	18	1	3.78243	3.59793	1.73385	1.47204	0.564958	0.871068	4.29836	high
TCGA-B0-4814	168	1	5.94585	5.83117	7.93998	7.304	3.42847	2.14582	0.886743	high
TCGA-B0-4815	1588	1	2.96928	3.4649	3.98244	2.34484	1.42578	7.3891	3.22795	high
TCGA-B0-4816	1371	1	4.08862	6.06153	8.30759	7.36444	2.51185	1.42207	0.75213	low
TCGA-B0-4817	1019	1	3.12565	4.96363	7.85816	2.90706	0.905069	12.7597	2.95349	high
TCGA-B0-4818	510	1	5.21636	8.16441	9.96879	6.32977	3.54122	0.726207	0.686478	low
TCGA-B0-4819	183	1	3.566	3.58516	4.91807	2.79583	1.1809	7.12399	2.88828	high
TCGA-B0-4821	1230	1	2.44534	4.9692	4.06961	1.95953	0.494027	7.91047	4.66204	high
TCGA-B0-4822	1111	1	1.47251	2.14336	5.15562	2.75373	2.48468	4.37958	1.09673	high
TCGA-B0-4823	454	1	4.74234	6.8399	8.2622	6.40327	3.45389	3.11519	0.942283	high
TCGA-B0-4824	1657	1	5.79655	9.75	9.57769	7.22598	4.26028	0.22402	0.778552	low
TCGA-B0-4827	885	1	6.59249	3.26479	3.60968	1.56599	3.47661	5.40146	3.26013	high
TCGA-B0-4828	307	1	5.2365	6.26989	8.40738	5.71581	0.824727	0.814047	1.29262	high
TCGA-B0-4833	2386	1	5.00634	8.49917	8.11718	5.92051	3.47091	0.484668	1.05091	high
TCGA-B0-4834	2090	1	2.05842	1.76906	2.682	5.07278	0.671766	1.49904	1.75869	high
TCGA-B0-4836	1238	1	2.27094	4.65411	5.90544	4.99336	5.66929	4.73146	0.697193	low
TCGA-B0-4837	1378	1	3.48749	2.73131	3.3357	1.48049	1.43495	4.97245	3.12017	high
TCGA-B0-4838	834	1	5.1731	7.4812	8.20651	5.9015	3.13767	0.517541	0.980773	high
TCGA-B0-4839	1639	1	4.11015	6.17711	8.18925	5.00564	2.45232	0.591639	0.883897	low
TCGA-B0-4841	204	1	2.81371	5.03656	6.5112	3.06012	0.518419	0.395439	1.49223	high
TCGA-B0-4842	1724	1	5.72305	6.57196	6.10231	2.46893	1.93018	8.64389	4.45642	high
TCGA-B0-4843	320	1	3.82406	2.30846	6.07707	0.978378	2.6145	4.15731	1.35658	high
TCGA-B0-4844	313	1	2.13618	5.74287	7.87224	4.88333	2.45595	8.22912	1.29732	high
TCGA-B0-4845	1986	1	5.88664	7.27378	8.14014	5.06807	1.57713	0.205141	1.47067	high
TCGA-B0-4846	1200	1	5.1837	6.51953	9.68846	7.64012	5.61876	0.45986	0.347778	low
TCGA-B0-4847	793	1	4.84829	7.39907	8.51385	5.56674	1.3641	0.91257	1.29303	high
TCGA-B0-4848	883	1	4.55278	3.9162	8.44044	6.16937	4.12375	5.44061	0.644519	low
TCGA-B0-4849	69	1	5.32259	8.65157	8.56146	7.10635	3.64945	0.819572	0.926383	high
TCGA-B0-4852	1121	1	4.43716	7.79969	8.89661	6.30189	3.89171	4.19822	0.917525	high
TCGA-B0-4945	2145	1	4.76222	7.29539	9.07546	6.68642	5.51795	5.22575	0.667626	low
TCGA-B0-5075	637	1	5.3823	7.95432	8.09576	1.83647	4.82242	7.73875	1.92718	high
TCGA-B0-5077	1317	1	5.29884	7.62116	7.22751	2.33178	4.2081	0.740739	1.34542	high
TCGA-B0-5080	342	1	3.55847	2.89658	3.59097	3.48175	3.14838	4.77337	1.87608	high
TCGA-B0-5081	362	1	2.3556	6.01896	6.56858	4.62852	5.1641	6.46332	0.960591	high
TCGA-B0-5083	1045	1	1.17417	2.22408	3.26613	3.18154	2.1827	1.75692	1.3114	high
TCGA-B0-5084	222	1	4.82574	6.3282	3.89086	4.9455	1.6125	8.16905	5.1838	high
TCGA-B0-5085	770	1	5.23055	10.1356	8.42346	6.32397	2.19015	0.506343	1.5688	high
TCGA-B0-5088	563	1	4.82996	8.04057	7.10533	3.92336	4.73873	3.08164	1.33803	high
TCGA-B0-5092	459	1	4.6534	8.95423	7.75769	3.34075	4.66208	6.03689	1.73967	high
TCGA-B0-5094	333	1	4.37701	6.12717	5.76175	4.08927	1.38441	9.73428	4.08896	high
TCGA-B0-5095	245	1	4.01761	1.8361	6.88888	4.16525	4.39665	8.35948	0.872127	low
TCGA-B0-5096	68	1	1.99882	2.35891	2.45265	1.41057	2.3728	6.72227	2.86807	high
TCGA-B0-5097	665	0	3.54551	3.24769	5.60192	4.32668	2.65979	9.13226	1.89693	high
TCGA-B0-5098	1584	1	3.41889	2.86739	3.14102	1.79443	2.92236	8.38856	3.18551	high
TCGA-B0-5099	485	1	5.27442	7.92043	9.05348	4.24282	4.66518	0.356691	0.740103	low
TCGA-B0-5100	1913	1	3.66465	1.31617	3.06449	2.59605	0.700037	6.16693	3.24155	high
TCGA-B0-5102	2764	1	6.20825	8.20215	9.73433	5.88546	5.69494	0.737554	0.564119	low
TCGA-B0-5106	1598	1	2.97676	7.31166	7.92549	6.44637	2.68918	4.12269	1.08032	high
TCGA-B0-5107	927	1	6.04553	7.27291	6.84311	2.13137	1.6326	5.28464	3.62452	high
TCGA-B0-5108	1782	0	3.2063	4.56357	6.85441	4.85643	3.67452	6.16548	1.05034	high
TCGA-B0-5109	587	1	2.82078	4.00235	3.84524	3.0195	1.40754	7.11834	3.27605	high
TCGA-B0-5110	2009	0	4.83147	8.50063	8.83207	7.56658	5.75774	1.22297	0.541497	low
TCGA-B0-5113	1175	0	4.81609	7.1942	8.55573	7.97785	4.66908	0.513938	0.539275	low
TCGA-B0-5115	1604	0	5.93652	8.11895	8.85381	7.36597	4.12479	0.593759	0.770996	low
TCGA-B0-5116	1274	0	2.28338	4.10182	8.00239	6.25128	1.73919	1.1236	0.60171	low
TCGA-B0-5117	1608	0	0.987401	1.8836	2.12229	3.60223	1.19409	1.1782	1.72798	high
TCGA-B0-5119	1552	0	5.86649	8.02497	9.5039	7.57561	4.5797	0.906343	0.611393	low
TCGA-B0-5120	1169	0	4.87814	3.89359	7.08064	5.69548	1.64392	0.792586	1.0085	high
TCGA-B0-5121	1485	0	4.14061	7.29318	7.69638	5.32193	2.67608	0.560398	1.06785	high
TCGA-B0-5399	1411	0	5.70434	7.87329	9.10619	7.2781	4.24807	0.505316	0.671481	low
TCGA-B0-5400	1733	0	3.60903	6.14585	5.97488	3.4652	3.10409	11.2735	3.05446	high
TCGA-B0-5402	1290	0	3.51628	5.88944	8.73062	7.6407	5.36534	2.55833	0.392806	low
TCGA-B0-5690	3392	0	5.12701	7.40057	8.05954	6.11828	3.99125	0.315943	0.819459	low
TCGA-B0-5691	3431	0	5.78256	9.02299	9.01254	6.52825	3.92522	1.30737	0.968244	high
TCGA-B0-5692	3944	0	5.4608	7.95622	9.07221	6.0278	4.50902	0.905698	0.715338	low
TCGA-B0-5693	4074	0	5.1156	8.13069	9.03862	6.45497	5.41493	0.676515	0.566544	low
TCGA-B0-5694	480	1	4.19363	5.8202	7.47764	6.64769	3.26841	4.63493	1.0357	high
TCGA-B0-5695	2150	0	5.34035	8.69711	9.18391	7.02946	3.95185	1.00242	0.791885	low
TCGA-B0-5696	2609	0	5.79368	8.4554	9.6732	5.79065	4.03874	1.39887	0.815424	low
TCGA-B0-5697	2630	0	4.52078	8.17202	9.28425	6.16902	3.72279	6.02386	1.08683	high
TCGA-B0-5698	3631	0	4.62401	8.26897	9.26594	7.5013	3.94868	0.32395	0.615026	low
TCGA-B0-5699	3841	0	6.51818	8.00132	8.76813	8.41747	5.33805	2.0297	0.685593	low
TCGA-B0-5700	1790	0	4.75464	8.71887	8.59455	6.53638	4.28404	0.416291	0.775078	low
TCGA-B0-5701	2461	0	5.05713	5.3311	8.20117	6.30239	6.75955	5.37155	0.523043	low
TCGA-B0-5702	2172	0	4.3843	8.90442	6.96025	4.36802	0.568627	6.04482	3.95863	high
TCGA-B0-5703	2246	0	5.11808	7.70952	8.39178	5.37866	5.46299	0.352041	0.639393	low
TCGA-B0-5705	4537	0	5.6193	10.5544	9.2211	7.88561	7.46985	0.465797	0.484489	low
TCGA-B0-5706	3205	0	3.70129	5.58887	6.20542	5.14702	2.02752	0.449265	1.23852	high
TCGA-B0-5707	3744	0	5.05154	7.83462	9.38209	5.42114	1.79518	5.72145	1.61277	high
TCGA-B0-5709	3974	0	5.22118	8.26698	8.41625	3.68774	5.77465	3.55461	0.960417	high
TCGA-B0-5710	2430	0	4.24754	7.2752	8.07715	7.39483	3.66238	0.71552	0.719689	low
TCGA-B0-5711	3989	0	5.46535	8.45281	9.50598	7.96923	4.73241	0.522141	0.563903	low
TCGA-B0-5712	2722	0	6.36267	7.7334	11.1019	8.09641	3.91619	1.07123	0.496613	low
TCGA-B0-5713	2782	0	5.37122	8.75822	8.95747	8.21651	5.81355	0.573597	0.523064	low
TCGA-B0-5812	3834	0	4.99196	6.93326	8.92537	7.61185	4.64003	1.28077	0.541536	low
TCGA-B2-3923	992	0	0.939275	1.49037	1.52325	5.08482	1.07452	0.693421	1.62488	high
TCGA-B2-3924	1092	0	4.31571	6.46132	7.51597	5.788	4.16118	0.903865	0.75913	low
TCGA-B2-4098	51	1	4.40637	6.80731	6.83621	5.20483	1.04478	7.27691	2.90584	high
TCGA-B2-4099	972	0	5.24183	7.59935	8.50828	7.52882	4.58105	1.15317	0.67118	low
TCGA-B2-4101	648	0	4.79614	7.21238	7.67115	7.1155	4.24422	9.69203	1.56312	high
TCGA-B2-4102	952	0	4.87739	9.79684	9.35866	8.65734	6.23435	0.75259	0.472986	low
TCGA-B2-5633	963	0	3.49074	6.37331	7.32947	6.00138	3.899	4.84048	0.998756	high
TCGA-B2-5635	755	0	4.07191	7.63808	8.483	6.95652	3.14047	0.716222	0.77547	low
TCGA-B2-5636	919	0	5.00526	1.48801	3.21737	3.0244	2.06224	2.04071	2.04158	high
TCGA-B2-5639	1003	1	4.99414	7.19467	9.11549	7.56934	4.52116	1.67416	0.571424	low
TCGA-B2-5641	656	0	5.0058	7.09298	9.34413	6.07937	3.68668	5.76581	0.977463	high
TCGA-B2-A4SR	507	0	5.7244	7.36791	5.74726	6.20303	4.47942	0.431645	1.29555	high
TCGA-B4-5377	365	0	4.68663	9.83487	10.1297	8.16432	5.59638	0.334086	0.447892	low
TCGA-B4-5378	175	0	3.76896	2.68445	3.97958	3.89529	1.4568	1.0529	1.70929	high
TCGA-B4-5832	155	0	1.1547	1.3441	10.0816	8.72942	2.37574	7.09145	0.279297	low
TCGA-B4-5834	38	0	4.62059	7.21526	8.21083	7.30945	2.52274	0.285587	0.876807	low
TCGA-B4-5835	16	0	4.57214	11.1077	7.11887	4.36875	2.64187	2.88886	2.77486	high
TCGA-B4-5836	141	0	5.25932	6.59217	9.50942	7.72006	5.62145	0.689797	0.372359	low
TCGA-B4-5838	166	0	6.24842	6.4335	9.56831	6.83556	5.82918	0.844003	0.422989	low
TCGA-B4-5843	11	0	5.84509	6.80881	9.35947	7.72277	3.64093	0.110854	0.590018	low
TCGA-B4-5844	7	0	6.00884	6.53531	8.93047	6.62761	3.65483	0.220215	0.691536	low
TCGA-B8-4143	709	1	2.61465	2.6008	3.42402	1.57299	2.27554	3.93197	2.10526	high
TCGA-B8-4146	511	0	5.10442	5.69668	10.1919	7.46816	4.52917	0.541368	0.34757	low
TCGA-B8-4148	1520	0	5.62095	9.13489	8.81262	5.46386	5.19978	0.312999	0.788329	low
TCGA-B8-4151	1299	0	6.03371	10.3105	9.20459	8.23224	5.20784	0.653681	0.750985	low
TCGA-B8-4153	762	0	4.82331	7.54059	9.68774	6.47011	2.74097	0.4081	0.714272	low
TCGA-B8-4154	1380	0	5.41983	9.85012	10.4841	7.8465	4.92523	2.19742	0.616693	low
TCGA-B8-4619	523	0	1.51948	0.969679	3.37663	4.96673	0.845685	2.68551	1.37165	high
TCGA-B8-4620	777	0	2.9128	2.25405	4.08767	1.68236	1.7957	0.26243	1.46945	high
TCGA-B8-4621	788	0	5.53293	8.87007	8.74558	5.87504	1.5617	7.30293	2.57917	high
TCGA-B8-4622	1525	0	4.30574	5.65482	8.32089	7.52945	2.97415	1.56609	0.667782	low
TCGA-B8-5158	1218	0	4.13095	5.27124	8.16237	6.83248	6.84272	11.2119	0.705701	low
TCGA-B8-5159	722	0	5.558	8.19234	10.1008	5.43235	5.37425	0.976668	0.539579	low
TCGA-B8-5162	36	0	1.71598	4.70827	4.93897	4.91352	2.10832	1.88948	1.25507	high
TCGA-B8-5163	822	0	2.72044	2.91105	6.24609	1.65623	4.10726	4.89411	0.943939	high
TCGA-B8-5164	26	0	5.08397	9.06172	10.0127	8.51783	3.93627	1.35296	0.627808	low
TCGA-B8-5165	737	0	5.65332	8.2492	8.3003	8.02967	4.62538	1.13117	0.768325	low
TCGA-B8-5545	1525	0	5.31605	6.52216	6.66856	5.96402	2.68033	1.09808	1.36892	high
TCGA-B8-5546	505	0	7.22475	5.7515	10.7503	6.54501	1.3873	0.110854	0.759738	low
TCGA-B8-5549	194	0	4.94151	8.10284	8.72158	7.87901	4.24819	1.80953	0.724781	low
TCGA-B8-5550	1476	0	5.37089	7.0682	9.52417	2.18159	5.10289	4.46409	0.90274	high
TCGA-B8-5551	16	0	3.70233	3.62712	5.55731	1.01124	2.7098	4.44302	1.78401	high
TCGA-B8-5552	1046	0	5.07949	7.05418	8.07993	5.96378	4.99997	3.38429	0.828027	low
TCGA-B8-5553	435	0	4.60267	8.84277	9.32282	8.12746	6.84304	1.37373	0.394209	low
TCGA-B8-A54D	830	0	5.60931	7.26488	7.8556	4.45753	2.58921	6.56554	2.16851	high
TCGA-B8-A54E	909	0	6.54007	8.18206	8.02319	6.32923	2.49961	2.32695	1.678	high
TCGA-B8-A54F	519	0	3.1592	3.77695	7.15883	2.64294	2.24021	6.97488	1.45182	high
TCGA-B8-A54G	53	0	4.98672	9.19402	8.71798	8.16758	2.99328	5.78838	1.44503	high
TCGA-B8-A54H	256	0	5.61914	8.39757	9.69434	6.50688	5.49665	0.69933	0.536713	low
TCGA-B8-A54I	150	0	2.29165	7.26253	6.59607	4.11653	3.3739	10.2614	2.21705	high
TCGA-B8-A54J	528	0	5.14797	9.39904	8.71159	7.15958	4.53867	0.535771	0.800728	low
TCGA-B8-A54K	469	0	4.02038	1.69644	3.67659	4.89555	0.726133	1.28612	1.78334	high
TCGA-B8-A7U6	495	0	4.08602	7.35654	8.43967	6.48103	4.35393	0.617596	0.616453	low
TCGA-B8-A8YJ	431	0	2.61452	6.59641	6.98063	6.26879	3.07234	0.24297	0.785992	low
TCGA-BP-4158	3377	0	5.00309	7.37613	8.56474	6.81278	3.59542	0.273448	0.739284	low
TCGA-BP-4159	2601	1	3.84421	5.43997	7.74742	5.38175	1.18848	0.323106	1.02426	high
TCGA-BP-4160	2881	0	4.80801	6.64611	8.49886	4.70286	3.96887	2.13027	0.837474	low
TCGA-BP-4161	2746	0	5.48181	6.39377	9.29345	7.22326	4.54793	6.49476	0.789219	low
TCGA-BP-4162	3074	0	5.47298	9.1137	8.2762	7.48561	6.57371	0.519967	0.582553	low
TCGA-BP-4163	2839	0	5.40489	7.17894	7.83146	5.90691	5.19996	7.56282	1.24883	high
TCGA-BP-4164	992	1	5.85286	9.36243	9.13555	6.45243	4.80793	0.252738	0.779839	low
TCGA-BP-4165	3037	0	5.29922	8.46223	8.74601	5.56172	2.20808	0.492835	1.24198	high
TCGA-BP-4166	13	0	3.98304	5.50339	7.45844	2.6353	3.07439	0.773812	0.992397	high
TCGA-BP-4167	2718	0	1.12765	3.83522	7.78787	2.92877	1.70155	7.14315	1.09732	high
TCGA-BP-4169	701	1	4.10372	5.25594	7.31364	5.6513	3.19202	3.54233	0.981466	high
TCGA-BP-4170	2343	1	5.12471	8.02325	8.68541	7.18921	5.05764	0.657845	0.608371	low
TCGA-BP-4173	1893	0	3.43064	7.07501	8.25848	5.56257	5.0725	6.83244	0.874334	low
TCGA-BP-4174	1879	0	4.55891	7.63409	9.56121	7.21111	3.33003	0.64062	0.620206	low
TCGA-BP-4176	1955	0	2.81552	5.98493	8.48144	7.44912	4.22184	3.89363	0.53816	low
TCGA-BP-4177	1670	0	3.22952	3.11548	5.43217	5.68345	1.19603	5.22471	1.61651	high
TCGA-BP-4325	2964	0	6.14037	7.76822	7.45004	7.93002	5.05268	0.421403	0.799927	low
TCGA-BP-4326	1625	1	2.22584	3.64532	4.17048	3.59974	2.99139	2.2761	1.30484	high
TCGA-BP-4327	109	1	5.90855	8.832	7.95245	5.132	3.27615	4.81376	1.98133	high
TCGA-BP-4329	845	1	5.55945	4.3324	8.1138	2.86194	1.43646	0.940912	1.22084	high
TCGA-BP-4330	1888	0	5.76212	8.70099	8.10191	7.0553	5.51732	0.6572	0.754067	low
TCGA-BP-4331	2454	1	5.42564	8.96582	9.38872	7.26053	4.7485	2.30201	0.747093	low
TCGA-BP-4332	1133	0	5.5324	4.70195	7.1194	5.01483	3.2091	2.3903	1.07745	high
TCGA-BP-4334	645	1	1.01779	1.15617	1.97683	2.94922	0.382378	1.44327	2.02327	high
TCGA-BP-4335	475	1	4.77787	8.43933	7.88451	5.84009	3.36117	5.64085	1.65252	high
TCGA-BP-4337	2	1	5.19729	9.36707	7.02446	1.59134	4.57374	5.18697	2.47487	high
TCGA-BP-4338	2859	0	4.1385	2.69439	3.7461	3.24879	3.98349	11.0427	2.7321	high
TCGA-BP-4340	562	1	6.20311	10.4079	9.44881	7.54697	6.09046	0.464747	0.648054	low
TCGA-BP-4341	1589	1	5.4064	9.42422	8.8163	6.74526	2.47583	0.442116	1.22652	high
TCGA-BP-4342	2256	1	2.61622	2.2254	7.40559	2.38357	1.73245	2.77415	0.836195	low
TCGA-BP-4343	1912	1	1.24848	3.19818	6.41413	4.42621	5.03868	5.74147	0.577942	low
TCGA-BP-4344	1666	0	4.89754	5.63838	7.66808	5.53463	3.30794	0.545523	0.822358	low
TCGA-BP-4345	1516	0	2.78391	2.97258	4.11571	1.46293	2.79292	2.42702	1.58819	high
TCGA-BP-4346	1493	1	5.73343	8.3013	8.02485	6.0282	3.8501	3.59513	1.35327	high
TCGA-BP-4347	1367	0	4.51078	7.82765	8.86305	6.61709	5.18384	0.228225	0.520727	low
TCGA-BP-4349	372	0	4.83002	7.54626	8.48101	6.68938	2.18119	0.75933	1.03255	high
TCGA-BP-4351	970	0	5.00016	6.89611	8.01342	3.36886	2.22763	3.43675	1.67018	high
TCGA-BP-4352	344	1	1.53105	1.5933	2.18527	1.89808	0.742069	7.27324	3.53602	high
TCGA-BP-4353	375	1	3.50752	6.56691	7.2516	7.99893	4.33491	3.35089	0.736187	low
TCGA-BP-4354	1034	1	1.56139	4.31524	5.91401	2.22366	4.29424	11.3797	1.65182	high
TCGA-BP-4355	953	1	4.59054	7.97629	7.06647	5.12988	3.0912	0.953029	1.36574	high
TCGA-BP-4756	374	0	7.18502	8.93855	9.71829	4.74537	3.16528	2.12781	1.38485	high
TCGA-BP-4758	2208	0	4.37763	8.66966	8.02925	4.1667	2.01447	0.263831	1.49133	high
TCGA-BP-4759	2372	0	4.27708	6.32513	6.19347	5.21119	3.39391	0.58727	1.14594	high
TCGA-BP-4760	2361	0	3.06996	1.72398	2.81923	5.62272	1.48928	4.78284	2.06392	high
TCGA-BP-4761	182	0	3.92928	7.27191	4.96737	5.12182	0.649754	11.2632	6.40863	high
TCGA-BP-4762	1343	1	4.83999	8.36773	8.34128	7.34364	4.72246	3.2814	0.859252	low
TCGA-BP-4763	1270	1	3.01095	6.10288	8.99603	3.21616	4.05685	3.12104	0.667608	low
TCGA-BP-4765	2184	0	4.82282	8.70635	9.09321	6.93063	4.45545	0.415823	0.661986	low
TCGA-BP-4766	1462	0	5.79913	8.10621	8.79172	6.33104	5.68085	0.110854	0.593187	low
TCGA-BP-4768	400	0	5.1183	5.68623	8.57552	8.04776	4.65697	0.964752	0.469727	low
TCGA-BP-4769	1876	0	3.60484	1.78534	3.11185	1.97371	3.26414	5.83922	2.13412	high
TCGA-BP-4770	329	1	1.9161	2.17075	1.94879	1.79057	1.27112	0.925865	2.30699	high
TCGA-BP-4771	162	1	4.12337	8.53261	5.54892	3.85126	3.34151	6.67739	3.15783	high
TCGA-BP-4774	1885	0	4.95605	8.00338	8.50436	5.9414	3.59353	0.187751	0.858608	low
TCGA-BP-4775	1843	0	5.81146	9.36965	9.25454	7.26661	7.18684	0.204072	0.453584	low
TCGA-BP-4776	411	0	4.82593	9.18852	7.73025	6.04066	1.67489	0.39801	1.68892	high
TCGA-BP-4777	1731	0	4.68917	8.35697	9.15209	6.54338	2.92828	2.08448	0.963034	high
TCGA-BP-4781	2080	0	4.78333	4.44434	7.70628	6.94616	2.73521	6.35089	1.09494	high
TCGA-BP-4782	354	0	4.60278	7.90076	8.82493	6.7766	3.42422	6.70431	1.24316	high
TCGA-BP-4784	1854	0	1.8355	1.42112	3.04948	1.0243	1.04334	6.35041	2.80774	high
TCGA-BP-4787	480	1	1.23523	6.36784	7.36597	6.85218	5.18733	11.7861	0.963463	high
TCGA-BP-4789	1489	0	5.25163	6.68866	7.92433	7.19664	3.67534	0.821933	0.793167	low
TCGA-BP-4790	1111	1	5.20216	6.78816	7.29165	7.31167	4.89431	3.12591	0.863152	low
TCGA-BP-4795	620	0	3.4986	1.28104	2.447	4.08682	2.31302	4.73141	2.11321	high
TCGA-BP-4797	1107	0	4.79656	6.20918	8.37084	6.26476	5.89957	4.31368	0.596872	low
TCGA-BP-4798	334	1	3.32981	4.18346	5.28543	3.44457	2.50711	6.0211	1.91522	high
TCGA-BP-4799	1133	1	1.77992	1.31509	1.51446	1.47034	0.685501	10.1575	5.30515	high
TCGA-BP-4801	1124	0	5.30918	7.60787	8.40364	6.62595	5.84917	6.07414	0.86514	low
TCGA-BP-4803	204	0	4.46035	4.03958	7.54411	6.09093	2.27589	0.464548	0.74518	low
TCGA-BP-4804	1459	0	3.89744	6.96719	7.6791	6.11491	2.524	3.74255	1.24694	high
TCGA-BP-4807	211	0	5.73635	7.69454	8.38766	6.86988	4.41455	1.49109	0.825081	low
TCGA-BP-4959	2660	0	4.75296	8.14087	8.1873	7.16031	5.73168	7.19516	0.976316	high
TCGA-BP-4960	2172	0	2.58989	4.85639	6.87959	4.43015	1.43476	2.45042	1.177	high
TCGA-BP-4961	1935	0	4.31135	8.19604	7.23271	7.34726	5.38592	0.390056	0.690995	low
TCGA-BP-4962	1785	0	4.3018	8.1673	8.53207	6.54558	5.53539	6.25012	0.868427	low
TCGA-BP-4963	1834	0	4.70382	7.26502	7.76555	7.97313	4.49987	1.93835	0.732064	low
TCGA-BP-4964	1862	0	4.85841	6.12723	7.78474	5.9602	3.80966	1.61886	0.820374	low
TCGA-BP-4965	1871	0	4.84727	7.85867	9.49863	7.51716	5.54261	3.28186	0.534428	low
TCGA-BP-4967	205	0	4.08355	6.33285	7.89833	6.95752	4.70702	3.84268	0.701883	low
TCGA-BP-4968	1746	0	5.49306	8.87485	8.79673	5.74815	3.25559	4.09738	1.43981	high
TCGA-BP-4969	1794	0	4.47318	10.4777	7.83774	6.34494	5.90042	0.170503	0.814385	low
TCGA-BP-4970	433	0	4.62613	8.07601	8.51765	7.2794	4.43241	3.51668	0.838732	low
TCGA-BP-4971	1487	0	3.79108	6.63301	5.48435	3.1277	2.07726	6.55264	3.14566	high
TCGA-BP-4972	1502	0	5.21164	8.44402	7.49807	6.36566	5.59108	0.734784	0.804461	low
TCGA-BP-4973	1384	0	5.03177	8.41254	8.41637	8.15319	6.12859	0.228101	0.492642	low
TCGA-BP-4974	211	1	4.56346	5.98039	7.10686	4.89462	4.43428	7.27221	1.35059	high
TCGA-BP-4975	1433	0	5.34281	8.38725	9.59837	8.22524	4.7091	0.598407	0.535566	low
TCGA-BP-4976	1632	0	6.10221	9.05797	9.64612	8.60061	6.94999	0.110854	0.391041	low
TCGA-BP-4977	454	0	4.28797	7.50735	8.26963	6.35062	2.36976	1.94173	1.09152	high
TCGA-BP-4981	1097	1	4.2941	7.9402	8.29272	4.55549	1.60311	3.74271	1.75836	high
TCGA-BP-4982	1014	0	4.7042	7.90009	9.44304	8.68846	5.45591	0.329465	0.392745	low
TCGA-BP-4983	1413	0	0.951215	1.4169	1.05565	2.06252	1.76546	4.99205	2.75009	high
TCGA-BP-4985	952	1	4.04866	2.64417	5.60063	3.3148	1.64657	4.57425	1.68306	high
TCGA-BP-4986	785	0	1.98644	4.4676	7.42396	6.8255	4.82776	6.12489	0.549215	low
TCGA-BP-4987	1124	0	5.8893	6.70591	8.22039	7.83641	4.70032	0.191355	0.604821	low
TCGA-BP-4989	118	0	3.0048	6.5608	6.99682	5.3876	2.21919	1.09508	1.09863	high
TCGA-BP-4991	1413	0	4.21696	6.23827	8.56653	7.22428	3.98445	0.497788	0.527099	low
TCGA-BP-4992	501	0	3.5005	6.88556	6.81654	3.77854	1.78985	4.3341	2.0079	high
TCGA-BP-4993	177	0	4.91397	7.26213	8.43994	6.57798	2.69445	0.286447	0.891939	high
TCGA-BP-4994	1308	0	4.33201	5.10932	7.18492	6.78176	5.04051	0.656502	0.523026	low
TCGA-BP-4995	1371	0	4.86055	5.64898	7.65969	7.28115	4.92181	0.676015	0.537863	low
TCGA-BP-4998	932	0	4.11868	6.36237	7.74907	6.47409	4.10497	1.12113	0.681011	low
TCGA-BP-4999	1266	0	4.3337	6.62346	7.92408	7.11687	1.84205	0.399242	0.964279	high
TCGA-BP-5000	563	0	4.0934	7.4687	7.71011	4.77155	2.13588	9.32691	2.52948	high
TCGA-BP-5001	1177	0	5.81137	9.37141	8.80503	5.37997	3.03077	0.588066	1.29346	high
TCGA-BP-5004	1126	0	4.2489	8.08706	8.67991	8.33789	5.63138	0.521069	0.449346	low
TCGA-BP-5006	840	0	4.28453	9.10753	9.25704	7.84282	4.64742	0.176429	0.55908	low
TCGA-BP-5007	1140	0	4.44033	8.19222	8.23075	7.35488	4.75879	0.25588	0.635612	low
TCGA-BP-5008	1071	0	4.9444	6.50109	8.16243	6.22416	4.34072	4.02917	0.868872	low
TCGA-BP-5009	1092	1	3.19135	4.40556	6.71095	4.67435	0.860637	6.82646	1.92183	high
TCGA-BP-5010	878	1	3.38077	4.42155	5.91199	2.37859	1.69315	5.20913	2.06727	high
TCGA-BP-5168	1463	1	5.0486	7.73297	8.25018	3.16717	3.62122	0.611109	1.11448	high
TCGA-BP-5169	193	0	1.1659	2.80593	4.25523	1.21876	1.63535	11.2617	3.18047	high
TCGA-BP-5170	2412	0	4.11815	5.93382	6.98729	5.92958	3.66691	2.95444	0.985211	high
TCGA-BP-5173	62	1	5.64442	7.98327	8.21348	4.9463	3.75695	2.06121	1.2014	high
TCGA-BP-5174	2257	0	5.47044	8.93712	9.21527	5.63014	4.75894	5.95731	1.17127	high
TCGA-BP-5175	932	0	1.6674	5.38814	6.05022	3.1709	2.50227	11.4502	2.47624	high
TCGA-BP-5176	1590	1	6.15149	7.95913	9.42742	6.02801	3.92927	1.88987	0.874854	low
TCGA-BP-5177	293	0	4.93462	7.71368	7.87771	4.3994	3.76607	1.0247	1.08705	high
TCGA-BP-5178	1912	1	1.46327	3.35729	7.48825	5.48324	2.23794	9.03638	0.993806	high
TCGA-BP-5180	2263	0	5.17886	6.94864	9.69587	6.95041	4.16575	2.21481	0.586418	low
TCGA-BP-5181	1495	0	6.17766	7.41749	9.75205	4.23438	3.9195	1.29651	0.831515	low
TCGA-BP-5182	1165	0	5.53549	6.38024	6.81384	4.15266	4.82653	3.25308	1.21369	high
TCGA-BP-5183	1291	0	5.64484	7.13446	9.53973	7.84528	5.33924	4.74414	0.604866	low
TCGA-BP-5184	1133	0	5.82749	6.80932	9.51893	8.35748	4.17658	1.41278	0.54553	low
TCGA-BP-5185	1132	0	4.25604	8.40089	8.11163	4.46003	1.13543	0.878929	1.69014	high
TCGA-BP-5186	693	0	6.06081	8.80438	9.77731	7.91939	5.3151	0.658357	0.547363	low
TCGA-BP-5187	406	0	3.85547	5.19162	8.97752	6.08916	1.66	2.59356	0.801595	low
TCGA-BP-5189	822	1	3.77335	6.24992	7.93418	6.99559	5.12552	7.45949	0.816866	low
TCGA-BP-5190	1011	0	4.51704	7.35756	9.36147	6.68323	0.74693	4.82028	1.46727	high
TCGA-BP-5191	967	0	3.18245	4.87193	7.89013	3.31937	0.559927	9.12371	2.25572	high
TCGA-BP-5192	714	0	6.04144	9.17447	9.52436	6.49453	5.92277	0.657783	0.599214	low
TCGA-BP-5194	408	0	5.58324	7.62383	8.61811	7.92161	4.82965	0.652098	0.611455	low
TCGA-BP-5195	749	0	3.96255	6.25152	7.92006	7.24898	3.29249	2.25628	0.766072	low
TCGA-BP-5196	1018	0	4.39283	3.58022	5.13698	1.99159	2.40379	5.38805	2.2397	high
TCGA-BP-5198	603	0	2.24729	4.58887	6.30505	5.46839	4.91772	4.96535	0.719374	low
TCGA-BP-5199	1355	0	4.90336	3.26089	6.31595	3.17843	1.63225	2.14025	1.46211	high
TCGA-BP-5200	1063	0	5.00694	7.7805	8.49863	7.02364	3.73599	3.49868	0.984226	high
TCGA-BP-5201	951	0	4.95823	8.53	8.86548	6.53988	3.94909	2.83894	0.94797	high
TCGA-BP-5202	29	0	5.31043	8.44439	9.33796	6.89084	3.56968	0.379597	0.762723	low
TCGA-CJ-4634	3498	0	6.31177	7.61326	10.1422	7.86582	3.859	0.569306	0.584539	low
TCGA-CJ-4635	1416	0	2.71665	5.84771	7.90732	6.75448	3.33843	1.40857	0.598331	low
TCGA-CJ-4636	1924	0	4.935	6.31815	6.9166	2.53096	2.8354	7.69495	2.56554	high
TCGA-CJ-4637	2227	1	3.62154	5.91359	8.56751	3.62168	2.78645	6.99894	1.29188	high
TCGA-CJ-4638	431	1	5.17611	8.56163	6.56829	2.29207	3.31055	6.63546	3.29214	high
TCGA-CJ-4639	3229	0	5.96161	9.01758	8.53743	6.86913	6.44559	0.269542	0.608275	low
TCGA-CJ-4640	3480	0	5.02104	8.88199	9.46859	7.05443	2.84173	9.23368	1.75541	high
TCGA-CJ-4641	1661	1	4.98309	8.57435	8.79809	2.90153	5.14478	6.03775	1.30933	high
TCGA-CJ-4642	3205	0	2.60233	4.65267	5.673	3.20232	4.59252	2.43801	0.886405	low
TCGA-CJ-4643	1793	0	5.63454	8.45105	8.579	7.08274	4.98739	0.204258	0.69146	low
TCGA-CJ-4644	336	1	5.72132	8.92741	8.20573	6.83884	4.56277	1.83494	1.01293	high
TCGA-CJ-4868	646	1	3.61345	4.35256	6.73595	4.5146	3.85835	8.27942	1.29158	high
TCGA-CJ-4869	2554	0	5.39066	7.2988	9.17438	5.43337	4.64964	7.193	1.07096	high
TCGA-CJ-4870	1498	0	5.14288	7.75697	8.70989	6.61028	3.18129	1.06746	0.899416	high
TCGA-CJ-4871	2423	0	3.92062	6.45606	8.4436	6.36564	4.59049	6.80757	0.846986	low
TCGA-CJ-4872	1435	0	4.01618	4.60262	7.58875	5.39206	2.68304	2.01849	0.833295	low
TCGA-CJ-4873	1776	0	4.62587	4.96821	7.26438	4.01363	1.4631	6.6734	2.04655	high
TCGA-CJ-4874	2283	0	5.3481	9.01119	10.0539	7.33368	5.11175	0.276863	0.512155	low
TCGA-CJ-4875	3554	1	4.60205	7.82001	8.35624	5.88925	1.80268	1.68097	1.31167	high
TCGA-CJ-4876	1955	0	4.86915	9.47283	9.96872	6.99069	3.70659	0.435505	0.708299	low
TCGA-CJ-4878	2186	0	4.54315	8.28525	9.52612	6.65121	4.98273	1.39331	0.552017	low
TCGA-CJ-4881	2014	0	2.59586	3.07457	6.0656	5.01423	1.82689	13.0188	2.27506	high
TCGA-CJ-4882	1883	0	4.38011	4.74705	5.29668	2.60005	1.95724	4.32615	2.42138	high
TCGA-CJ-4884	1759	0	5.33578	8.7087	7.14609	6.19303	4.42171	4.93282	1.61188	high
TCGA-CJ-4885	3451	0	5.11442	8.14444	8.40401	7.56693	3.157	5.61619	1.35774	high
TCGA-CJ-4886	1952	0	5.31679	8.11116	8.7292	6.71845	5.41896	0.876451	0.615	low
TCGA-CJ-4887	932	1	4.99891	7.27642	8.74909	6.88702	3.75773	3.05902	0.846668	low
TCGA-CJ-4888	1567	1	4.38045	5.10041	5.13134	4.228	4.26759	5.45123	1.64964	high
TCGA-CJ-4889	1946	0	4.52829	6.59991	7.66959	5.90234	3.44728	4.41592	1.15781	high
TCGA-CJ-4890	3519	0	2.73245	2.35108	5.62758	4.51464	2.65555	8.18392	1.3812	high
TCGA-CJ-4891	819	1	2.21915	2.92529	2.97292	2.61444	2.48229	11.0485	3.62792	high
TCGA-CJ-4892	1521	0	5.85846	8.79674	9.22367	5.83779	4.5597	2.55635	0.93648	high
TCGA-CJ-4893	750	0	5.17083	8.6404	10.8467	6.51672	6.19824	2.58288	0.421174	low
TCGA-CJ-4894	841	1	5.62958	8.25286	8.51106	7.06846	5.49152	0.785152	0.650573	low
TCGA-CJ-4895	1200	1	5.67228	5.45495	6.08712	2.85437	2.97615	4.37728	2.16102	high
TCGA-CJ-4897	3341	0	5.4665	8.86611	9.29809	8.13094	6.39904	1.32072	0.478985	low
TCGA-CJ-4899	1528	0	4.83375	7.30303	8.54657	7.50825	3.56742	1.77335	0.775097	low
TCGA-CJ-4900	1714	1	4.05165	7.18129	7.4088	1.07856	3.80782	6.78044	2.01028	high
TCGA-CJ-4901	1450	0	2.80532	2.48685	7.32913	3.97609	2.59905	3.752	0.735862	low
TCGA-CJ-4902	1520	0	4.2006	6.89599	8.26836	6.12685	3.65993	6.74797	1.16551	high
TCGA-CJ-4903	1560	0	4.93888	8.19342	9.68149	7.98593	4.02721	1.63602	0.613705	low
TCGA-CJ-4904	3302	0	4.59946	7.87198	8.16791	6.94491	4.16487	0.85178	0.760598	low
TCGA-CJ-4905	1496	0	5.32158	5.87519	8.17799	6.42945	4.2285	0.612603	0.637271	low
TCGA-CJ-4907	1499	0	4.81323	8.51147	8.99461	7.31782	6.48969	1.27915	0.466222	low
TCGA-CJ-4908	1531	0	4.05557	6.89025	8.0723	6.94304	3.69939	1.77149	0.746163	low
TCGA-CJ-4912	1657	0	2.65971	3.40551	7.42162	6.15484	1.67578	6.80354	1.04046	high
TCGA-CJ-4916	1373	0	4.64379	7.82819	8.57268	6.85756	4.23022	1.41355	0.727299	low
TCGA-CJ-4918	93	1	3.32859	2.46653	6.23523	2.78917	2.5829	3.22509	1.03011	high
TCGA-CJ-4920	139	1	3.92747	5.75681	8.32275	6.5427	3.49699	6.79942	0.958376	high
TCGA-CJ-5671	3987	0	3.12743	3.10058	5.41585	5.37005	3.84626	2.07128	0.769696	low
TCGA-CJ-5672	1972	1	4.56364	9.10487	9.17528	5.99443	4.37618	2.01716	0.823082	low
TCGA-CJ-5675	3936	0	5.89156	7.6163	10.5399	7.39993	4.05897	0.4317	0.503986	low
TCGA-CJ-5676	4067	0	2.50665	5.76566	8.08282	5.89905	4.00621	3.91486	0.638551	low
TCGA-CJ-5677	782	1	3.07657	5.47421	7.3142	5.32992	3.60557	11.7358	1.62832	high
TCGA-CJ-5678	574	1	5.53545	8.5485	9.26592	6.96945	3.79469	3.80165	1.01292	high
TCGA-CJ-5679	679	1	2.83214	7.03593	6.78921	4.80369	2.80589	6.62328	1.7449	high
TCGA-CJ-5680	768	1	6.69419	8.26444	7.32638	2.47981	4.44851	5.97276	2.46212	high
TCGA-CJ-5681	552	1	6.74132	8.23567	6.04417	2.99489	4.51185	1.8403	2.19375	high
TCGA-CJ-5682	3736	0	3.37312	6.22994	9.45377	7.34485	3.42331	1.31293	0.464471	low
TCGA-CJ-5683	1889	0	5.40031	8.93765	9.213	6.83492	3.66928	0.712088	0.856542	low
TCGA-CJ-5684	2231	0	5.50785	8.23265	8.46095	6.54868	4.71085	1.26408	0.80804	low
TCGA-CJ-5686	2038	0	4.51487	7.70269	10.609	7.39732	3.3545	8.54338	0.929226	high
TCGA-CJ-6027	3615	1	3.18332	2.86446	7.67588	1.17727	5.00532	5.89562	0.700792	low
TCGA-CJ-6028	1625	1	3.6977	2.76159	8.00953	6.10427	6.08019	7.71235	0.451479	low
TCGA-CJ-6030	2299	1	4.71521	6.31005	8.26585	6.79821	4.09105	7.15508	1.04049	high
TCGA-CJ-6031	1906	0	3.8877	5.74832	6.77159	5.34804	3.7801	8.18343	1.51843	high
TCGA-CJ-6032	3639	0	4.9652	8.71837	10.2812	6.52129	5.93454	0.262232	0.406601	low
TCGA-CJ-6033	224	1	3.84157	4.79943	7.47769	5.32366	2.01204	8.37007	1.62885	high
TCGA-CW-5580	1964	1	4.67919	5.53488	7.4779	7.42594	3.95829	5.58204	0.94642	high
TCGA-CW-5581	2799	0	5.2924	9.54589	8.65234	7.99802	5.6707	3.55107	0.814312	low
TCGA-CW-5583	2489	0	5.92953	8.42974	8.53777	7.29379	5.75031	0.207834	0.61504	low
TCGA-CW-5584	164	1	4.72127	7.62278	9.07621	8.38806	4.2387	0.447522	0.531044	low
TCGA-CW-5585	2609	0	6.39747	10.5226	9.93482	9.39746	6.83704	1.02884	0.483514	low
TCGA-CW-5587	2226	0	5.363	8.75783	9.28784	7.63414	6.36766	0.783718	0.466693	low
TCGA-CW-5588	2017	0	4.20986	5.69182	7.34235	7.28275	4.6195	3.78404	0.72413	low
TCGA-CW-5589	2378	0	5.86686	8.22855	8.95835	6.22222	4.78363	2.96333	0.882557	low
TCGA-CW-5590	1075	1	5.08454	5.55527	8.45375	6.91458	4.95367	2.12431	0.531736	low
TCGA-CW-5591	2271	0	6.68453	6.75623	8.65274	8.06168	2.3861	2.52248	1.12873	high
TCGA-CW-6087	41	1	2.88944	4.55171	2.78996	2.38983	2.70336	7.49928	3.74391	high
TCGA-CW-6088	3222	0	6.15498	7.92614	9.40526	8.67509	3.26129	0.370443	0.722832	low
TCGA-CW-6090	2552	0	1.56387	1.38492	6.23351	5.56939	2.37745	1.26411	0.516878	low
TCGA-CW-6093	3146	0	4.37226	7.20208	8.17356	7.3836	4.92748	0.208909	0.536841	low
TCGA-CW-6097	571	1	4.62727	4.93078	5.22634	6.67402	6.49428	5.04287	0.864775	low
TCGA-CZ-4853	774	0	5.61531	9.48825	9.33075	8.01085	6.4984	1.20735	0.517441	low
TCGA-CZ-4854	1404	1	2.99637	3.83753	7.49931	6.08895	1.84907	5.7236	1.00948	high
TCGA-CZ-4856	18	0	4.92912	8.89394	8.93365	6.92774	4.78909	1.4156	0.723746	low
TCGA-CZ-4857	1432	1	3.99051	2.04108	2.82581	3.00147	2.70268	7.81023	2.96915	high
TCGA-CZ-4858	2105	1	1.72767	1.60824	1.79855	1.53383	1.21492	1.3503	2.29526	high
TCGA-CZ-4859	1787	0	5.58284	9.04265	9.63318	7.41041	6.33098	0.709122	0.472376	low
TCGA-CZ-4860	206	1	1.52979	1.69957	3.30901	1.1316	3.96554	4.59865	1.32078	high
TCGA-CZ-4861	446	1	4.72544	6.31192	7.14155	6.61242	3.09449	5.63316	1.42324	high
TCGA-CZ-4862	3271	0	5.30302	7.98745	7.97397	7.44292	3.09926	4.82977	1.42411	high
TCGA-CZ-4863	1928	0	5.29469	9.44071	9.32724	7.79559	6.37196	1.76773	0.538174	low
TCGA-CZ-4864	1315	1	5.06232	8.91014	9.65417	8.00248	3.79273	0.96134	0.683114	low
TCGA-CZ-4865	166	1	4.72417	7.45211	8.88451	3.33944	3.42787	7.05602	1.55392	high
TCGA-CZ-4866	3267	0	6.26641	7.52333	7.43933	4.6024	5.81525	4.04165	1.16647	high
TCGA-CZ-5451	1929	0	5.59189	8.29044	9.47891	8.47806	4.60004	0.590965	0.559521	low
TCGA-CZ-5452	1789	0	4.97792	7.01362	9.17868	7.44269	7.35399	5.52053	0.442351	low
TCGA-CZ-5453	2419	1	5.61906	7.93268	9.00237	5.01506	2.58783	0.542009	1.10975	high
TCGA-CZ-5454	722	1	4.57657	4.08313	6.54663	5.84815	3.91755	3.12742	0.864303	low
TCGA-CZ-5455	561	1	4.98943	7.5792	9.59178	8.45978	4.19778	8.27984	0.923046	high
TCGA-CZ-5456	2422	0	1.03875	2.09575	7.10342	7.86258	1.42114	7.57835	0.748706	low
TCGA-CZ-5457	2754	0	4.84556	5.52277	7.83226	7.18002	4.61778	1.25383	0.569223	low
TCGA-CZ-5458	2789	0	4.55604	6.73328	8.70499	7.87049	3.16193	2.54763	0.750296	low
TCGA-CZ-5459	1683	0	5.48662	6.78946	8.0049	4.54916	3.18705	3.14055	1.30797	high
TCGA-CZ-5460	2873	0	4.55562	6.27781	7.93937	6.64285	4.60397	2.8815	0.707565	low
TCGA-CZ-5461	330	1	4.56676	3.77925	7.77251	5.71207	3.40834	2.30684	0.669495	low
TCGA-CZ-5462	311	1	5.084	5.03647	10.2465	7.55429	6.01964	12.6407	0.621516	low
TCGA-CZ-5463	662	0	5.20647	7.2282	9.26709	6.86756	5.05571	0.280364	0.486182	low
TCGA-CZ-5464	2128	0	4.73341	5.49422	7.61032	5.79612	1.74223	4.81696	1.48591	high
TCGA-CZ-5465	2564	1	5.16468	6.23252	8.66145	6.45827	4.14662	2.5257	0.701716	low
TCGA-CZ-5466	685	0	5.65715	4.49036	8.40059	6.87512	1.65724	4.05021	1.08966	high
TCGA-CZ-5467	73	1	4.2309	6.88059	7.93061	6.46712	2.76287	1.76954	0.969176	high
TCGA-CZ-5468	59	1	1.21216	4.93211	3.24635	4.0862	0.775589	7.43033	3.67902	high
TCGA-CZ-5469	946	1	4.22158	4.15493	5.26157	4.89437	0.977624	7.83103	2.97063	high
TCGA-CZ-5470	386	0	5.9455	8.69073	9.37691	6.22097	2.85206	6.08779	1.61139	high
TCGA-CZ-5982	2439	0	4.09257	7.73969	9.79823	7.01946	5.35043	0.475883	0.386456	low
TCGA-CZ-5984	2067	0	3.19	5.92201	9.73212	6.51933	4.46537	8.70139	0.649946	low
TCGA-CZ-5985	1997	0	5.01637	6.22108	9.28128	8.30667	4.5119	10.0724	0.903894	high
TCGA-CZ-5986	373	0	5.77729	7.81365	8.91815	8.04989	2.63187	0.110854	0.867612	low
TCGA-CZ-5987	445	1	4.39278	6.46643	9.52038	7.41264	3.42446	5.97605	0.776944	low
TCGA-CZ-5988	693	0	1.8523	4.37374	6.82005	3.19345	2.85024	3.02873	0.894659	high
TCGA-CZ-5989	1905	0	3.93031	4.44687	10.5831	8.63202	2.5593	0.110854	0.300705	low
TCGA-DV-5565	1329	0	3.2532	6.70221	7.64757	3.55668	1.80657	0.264105	1.16882	high
TCGA-DV-5566	1398	0	5.80032	8.21422	9.37541	6.29369	4.54921	0.534943	0.685609	low
TCGA-DV-5567	2004	0	2.43442	1.21044	4.2808	6.04108	0.642617	0.87039	1.09275	high
TCGA-DV-5568	370	0	3.6088	6.38844	8.09402	4.9522	2.21325	8.19692	1.68724	high
TCGA-DV-5569	355	0	4.89907	7.62511	8.43923	5.12802	5.62911	0.932577	0.630097	low
TCGA-DV-5573	1130	0	5.63308	8.11108	9.87149	7.04503	3.24711	2.4575	0.843882	low
TCGA-DV-5574	2016	0	3.56542	7.16203	6.39429	4.56193	2.93347	5.84471	1.96905	high
TCGA-DV-5575	1729	0	5.32797	7.57549	8.30667	5.32618	4.76386	0.218648	0.743291	low
TCGA-DV-5576	727	1	3.96951	7.65411	5.51599	4.89949	1.05113	1.18851	2.53999	high
TCGA-DV-A4VX	1626	1	4.19549	6.21902	8.4979	5.5011	1.15424	8.00022	1.88344	high
TCGA-DV-A4VZ	365	0	2.49901	1.48234	3.53849	1.7752	0.65864	5.64257	2.67078	high
TCGA-DV-A4W0	2470	0	5.54377	6.08513	9.08203	7.3021	3.82736	3.21494	0.697208	low
TCGA-EU-5904	551	0	4.70081	9.11913	9.08262	7.42511	4.94532	0.208842	0.597488	low
TCGA-EU-5905	119	0	1.93073	4.43147	7.96756	6.29892	4.61743	5.43202	0.496366	low
TCGA-EU-5906	206	0	5.21608	8.44638	9.84497	7.53459	6.23834	0.574419	0.397433	low
TCGA-EU-5907	127	0	5.02393	8.24765	8.79213	6.58129	6.52739	4.98215	0.679704	low
TCGA-G6-A5PC	242	1	5.59378	9.367	6.75248	2.32611	1.64964	7.33674	5.37731	high
TCGA-G6-A8L6	313	1	4.62057	5.48974	8.06364	5.97163	0.857729	1.53705	1.19511	high
TCGA-G6-A8L7	2133	0	2.30871	3.52419	4.18429	1.57048	0.329095	9.05847	4.28299	high
TCGA-G6-A8L8	1091	1	5.75744	8.38701	8.92131	6.49257	3.60332	0.572917	0.90614	high
TCGA-GK-A6C7	61	0	4.97427	8.82534	8.10037	7.02118	1.5891	2.09912	1.64423	high
TCGA-MM-A563	591	0	4.78772	9.09434	8.40677	6.24958	2.2846	2.55321	1.50611	high
TCGA-MM-A564	607	0	4.28132	2.20645	5.66854	0.86625	0.443674	0.652034	1.76585	high
TCGA-MM-A84U	700	0	4.66455	6.41472	6.17188	2.28533	2.25946	9.01471	3.70045	high
TCGA-MW-A4EC	498	0	5.78737	8.82322	9.45264	6.02766	4.11055	0.214318	0.790111	low
TCGA-T7-A92I	356	0	7.40998	5.2224	8.1539	6.49226	1.84817	1.1951	1.24172	high
